# Supplementary material for: Prediction of continuous amyloid positron emission tomography with fluid measures of phosphorylated tau and β-amyloid
Source: EMBO Mol Med. 2025 Dec 1;18(1):217–31. doi: 10.1038/s44321-025-00348-7 (PMC12808103; doi:10.1038/s44321-025-00348-7)
Supplement: Supplementary file 5 — Source data Fig. 1 [file 44321_2025_348_MOESM5_ESM.zip › sd_fig1.csv]

CSF Aβ42/Aβ40	Plasma %P-tau217	Plasma P-tau217	CSF P-tau217	Plasma Lilly P-tau217	Plasma P-tau231	Cognitive status_Normal	Age	Cognitive status_MCI	PACC	ADAS	Plasma %P-tau181	Plasma GFAP	Symbol digit	APOE_34
-0.06566227894543505	-0.04228570203364794	-0.0257295940193683	-0.015689647035975817	-0.01292817243113891	0.023006467099684208	-0.015510148981457313	-0.0056341966441579745	-0.0050797216930945745	-0.004501573858747455	-0.0046032299659878664	-0.005522951921019688	-0.0051492751208604476	-0.002944518163010747	-0.001238821844452771
-0.07817130636919051	-0.04543992532260171	-0.027214486678226596	-0.015568695997475382	-0.015206989719675287	-0.011804418326128743	0.0013330430067480027	-0.0007711414646492372	0.0024727152184971326	0.0034948724337710633	-0.0031706099334643722	-0.005372938504160236	-0.00016831862286138444	0.001050799317544449	-0.0018567459088915618
-0.06400020035043408	-0.04159657408947443	-0.02406577365245639	-0.01096990135455576	-0.010059423304357128	-0.006271567741983325	-0.006868020497001523	-0.014169926274568713	-0.004011533652572464	-0.004001595484152484	-0.003187393592862146	-0.004818027199752351	-0.004674111685589317	-0.001861317838190639	-0.0012318736287986805
-0.06596551368544817	-0.043616439001954624	-0.026477728433994246	-0.01649598238674331	-0.01598563432755251	-0.011051737915252002	0.0017442605219993277	-0.008144757597061684	0.005158423610949387	-0.0022855659510575836	-0.0034305923825169765	-0.004239037131721564	-0.002762667250336801	-0.0016836638809299277	-0.0013901080010119006
-0.058177384788734514	-0.04202681552898813	-0.023217750257957363	-0.015399959612712387	-0.013961789414144327	-0.007277928686273179	-0.006328863172423438	-0.013490904575758533	-0.003859908189631009	-0.0036613917800342364	-0.003186420179737004	-0.005135904183945757	-0.002339086793607876	-0.0025021731164163335	-0.0014157575599254794
-0.06114650277851836	-0.036268164723604425	-0.022977499926989678	-0.014534040880715462	-0.014295964009172225	-0.00902267295388416	0.0019361565347268562	-0.009830233436728638	-0.003164669550602444	-0.003527045279439975	-0.002820727625646027	-0.003948456352080641	-0.0025392652524526	-0.0017083472272064265	-0.001321637097720602
0.01204021326872296	-0.06435115226183075	-0.041574334404396	-0.02150181232313126	-0.026509878447250643	-0.012449669051425997	0.0025326353808588177	0.005201455608002169	-0.00983097863556765	-0.004513758294689334	-0.00354595221523972	-0.007074132529314627	-0.0021919656078399643	-0.003444300499164464	-0.005518179393557374
-0.049915346014588476	-0.04021248343752615	-0.02424478047280534	-0.015630721745002383	-0.015400860748300643	-0.007498738885075815	-0.0065116962174008	-0.012845242236102164	-0.0032484213103572395	-0.0036550620953840303	-0.003260108966431887	-0.004518571558589913	-0.0017364019710874759	-0.0016615207534084748	-0.0013419416152672943
-0.05221481502382346	-0.04564532547595655	-0.024900093286919573	-0.017093487654373445	-0.010400454398374054	-0.008025082603266356	-0.007333486592887792	-0.012975137483118	-0.004004216390089638	-0.003356691992394655	-0.0028164451736118153	-0.003565330936373657	-0.003883063070110212	-0.00404086759995301	-0.0013486960894733432
-0.05595207265778695	-0.04001646104473695	-0.02284268926060317	-0.015134559489460785	-0.011076855857982177	-0.006587932480128241	-0.00627037693627931	-0.010750216723538228	-0.0032504872311052953	-0.003407122052125211	-0.0028323958031373844	-0.0030805705092886372	-0.004803571136763926	-0.00243206174657762	-0.0012407514514500466
-0.057461397681083264	-0.03908774173297988	-0.023162241253800158	-0.014719099702812289	-0.01237125392259207	-0.006424956355386777	-0.00610405676925133	-0.010751597733849249	-0.0030346340786057556	-0.003485075299343811	-0.002852603121481977	-0.0029542534915349026	-0.0019165304258817566	-0.0032412108525256217	0.0014746237044491119
-0.05583077342704656	-0.04367292162633147	-0.028890860675998494	-0.0160607395086468	-0.015383073787504696	-0.011219855315232388	0.0029432386656330183	-0.012006433517972611	0.004924792113100323	0.001695563141964888	-0.0036508409019150065	-0.004534699696105763	-0.0034651239285522968	-0.0036254094014398046	8.567771879871915e-05
-0.05632373635706241	-0.03844699413243035	-0.023156705970232425	-0.01501009932070141	-0.013525582460155262	-0.006362137528487497	-0.006101621222113061	-0.011899513256621223	-0.0032308789994770232	-0.0033996824085880525	-0.0027199469324213307	-0.0032588317991633	-0.004194963150801199	-0.0033092281013933677	-0.001269473518079628
-0.05760780966538066	-0.04138944630466284	-0.02409885741727605	-0.015624499974678421	-0.013378580869639837	-0.006041210380970088	-0.006496130446096104	-0.012586211453050073	-0.00381738977758746	-0.0035945440204954485	-0.0031179678754262264	-0.00526393776241913	-0.0016256460004977849	-0.0036179769594234788	-0.0013226293096875764
-0.05938929846981293	-0.038639520843610047	-0.022495533632871732	-0.01397954185029138	-0.013494539520850191	-0.0060722783615773344	-0.0059124694896851996	-0.011747893744917548	-0.003121791004747068	-0.0035684365452743868	-0.002275559687168682	-0.0033625154469947853	-0.0022743131395956797	-0.002564347660329741	0.0005835383692895024
-0.06624818864666718	-0.04416398984111258	-0.02386902830804615	-0.016837964300081533	-0.014238203288195932	-0.0018089110939110537	-0.0087255857374683	0.002900652817924564	-0.004172978253661345	-0.003912446944273929	-0.003738212556639165	-0.0013746570129755608	-0.002263294896240174	0.0013203291697845023	-0.0016388059858837727
-0.07649928411181894	-0.044143774931914466	-0.024900641860546597	-0.018525039003834506	-0.017880034727264477	-0.010799928270370303	0.0028289911428731745	-0.00797926044335685	0.004639758098008662	-0.0025139605989368593	-0.0031533156131202367	0.010746739477924228	-0.0038485663478231937	0.00038180005053419685	-0.0017530567989405704
-0.07117802031009228	-0.03959279552499146	-0.026866143581094404	-0.014480131469706647	-0.01415201923814073	-0.00961069982165173	0.0004194015507748155	0.0005052234178489927	0.003009013061059325	-0.0003496511920488552	4.9120279773112735e-05	-0.004391833415879346	0.0008006646522347678	-0.0015570487292529821	-0.001631738246310408
-0.043036301865222386	-0.045023182941217973	-0.029285186185433933	-0.017453303437570705	-0.016316882362781934	-0.011828111149068527	0.002365494942570128	-0.00932829820629702	-0.0034109535495700093	-0.002866851909781109	-0.0025490789495276863	-0.004319203371831068	-0.00244247383247235	-0.001414140670182211	-0.0014568854234635739
-0.05982142249107595	-0.03984983912621797	-0.02313423008858176	-0.013744595279558397	-0.008663252603813131	-0.006226561834639022	-0.00646414593060179	-0.013309515353859934	-0.0032666119480217197	-0.0031449855134147646	-0.002304886462673033	-0.003202434615636676	-0.004029069230163955	-0.003126112739577769	-0.001277592239027674
-0.059384180161773194	-0.04012686551403947	-0.023469173816934297	-0.015209525959861327	-0.012737414716458891	-0.006295632039476008	-0.006415446011134795	-0.012127486736969926	-0.003381487698516038	-0.0034625352316494202	-0.0029351006934377893	-0.00399151192603756	-0.0009864146190710554	-0.0021257270101233973	0.0014994657658487162
-0.06593966912106838	-0.03121720898215417	-0.026920749382340594	-0.013764484136763273	-0.01345641826337384	-0.00871204488064961	0.0030848432122873772	-0.010235765035459586	-0.0034963143844971346	-0.004208781269380053	-0.0031449857888823447	-0.0033943783759581123	-0.0041304531259030225	-0.0016307921175557178	-0.0015311984671521077
-0.06309477250179046	-0.0422553503232409	-0.023594131094406112	-0.01434890096534879	-0.013542078438263848	-0.006449830137043834	-0.006474977116244943	-0.012027985327450478	-0.0037240699311371613	-0.0038697420879877883	-0.0030310743151954847	-0.0028642404996645585	-0.0021671062441885915	-0.003113326935550819	0.0015309809290388258
-0.07142536776458665	-0.043708966509116244	-0.026939537317301147	-0.015791795875154398	-0.015387373488627317	-0.010264383343935077	0.000622355434342422	0.005994382843007967	0.0027586737076849706	0.0011507019639758593	-0.003049607095827019	-0.004694689781383977	0.0007055955868783019	-0.001717063328230191	-0.0021620887970399583
-0.06034036170720288	-0.04016505683107667	-0.02243254393218086	-0.014107745582810246	-0.011383817053664595	-0.006263413573689431	-0.006325794069388572	-0.011932501443128787	-0.003788405623207905	-0.003535311795446192	-0.0029515216263212444	-0.0027100272390534297	-0.002501067054020109	-0.0029005852289610613	-0.001309391856075932
-0.06747926705842164	-0.041986733506626565	-0.02311287224130309	-0.01482724455764427	-0.010254530037621815	-0.001818737934707427	-0.007001566159149804	-0.010662791224541338	-0.004440233606022623	-0.0030441258986774133	-0.0026217549714292994	-0.0038771916136240378	-0.002300639400509287	-0.0024179337526854896	0.001640635360087435
-0.043425809388182836	-0.043363950759209235	-0.029356146136515156	-0.016476830628432332	-0.015066328025757145	-0.011587789501329545	0.002808195449183301	-0.00967815812443279	-0.003535580584117185	-0.003423680185137838	-0.0028874866939871276	-0.004156740088721802	-0.0022838462143763144	-0.003888724209982828	-0.0013094729109694638
-0.05980303039715929	-0.03864395405484187	-0.021652654075428313	-0.013826094425427659	-0.011231629097237973	-0.005926617686275194	-0.0059770750215378055	-0.013050762389164014	-0.003005202335299673	-0.003250910212612709	-0.002471196013945025	-0.003132750184337239	-0.002395614436750616	-0.0021570269241696655	0.001092479397875049
-0.06560191685797158	-0.04035503185306033	-0.02379824327876295	-0.01331906937506028	-0.0010528716756539244	-0.006439891772812617	-0.0070607411956032685	-0.012284551031618756	-0.0033680028129008575	-0.003843242200373787	-0.0027322879592820656	-0.003773072721177759	-0.004181515084626316	-0.0032143184472789433	-0.00134800982405343
-0.07371134884370621	-0.03893345942610278	-0.02686186137823867	-0.015539683471155334	-0.011758622012582052	-0.010630895995677831	0.0028531177731609203	-0.009982721992191593	0.006088174724338917	-0.0020812949937680097	0.0006252668248568839	-0.003774927026089007	-0.0019410481868187978	-0.00303982175865939	-0.001266006835609406
-0.07182741221276231	-0.04598073811762363	-0.0276127765185681	-0.01593081927493169	0.008955039169595707	-0.009298612491330165	0.0014154663733318327	0.007078983309839669	-0.0035240492846821043	-0.005672301614263443	-0.0033191902788763526	-0.006254987903699736	-0.000889713752495402	-0.0015231502120426435	-0.0015772912622078012
-0.0553778760600752	-0.03828831966442445	-0.02498679153952254	-0.015858860390963254	-0.010421669026771727	-0.003716667112301619	-0.007952765336844256	-0.007986282656533448	-0.004162148935103907	-0.003793126490977853	-0.003088772829702229	-0.004607606053916935	-0.0017622077229934986	-0.003707252034313117	0.0014728041302993027
0.007726713368622321	-0.05256107382136058	-0.03948817870411943	-0.01755427628586901	-0.02473836534393949	-0.0022492838509870572	-0.01054103278868323	0.004742104845860961	-0.011497753868156881	-0.005436863264813934	-0.002711310367431369	-0.003999073994749601	0.0003643452661929009	-0.0008081699668921379	-0.00558092617047095
-0.06447981233394244	-0.04295744579255328	-0.023973763269980596	-0.014929364465984463	-0.011125686503731386	-0.0056186176567363365	-0.007411451559505205	-0.012202107795335182	-0.003776922408145535	-0.003907551773929862	-0.0019692486147460807	0.0018868211383804958	-0.0018465554840400944	-0.0026750538024714883	-0.001184646864820566
-0.058357375569241	-0.03862500877479724	-0.02253767190850161	-0.014011087652555309	-0.012130623426895614	-0.006280284820967421	-0.005650462406980528	-0.007908004732428331	-0.0031731612255626145	-0.002880899944350896	-0.0015390390697340244	-0.0033581088430258733	-0.0031153797518682024	-0.003010470164584034	0.0015546940799755864
-0.08665071324210363	-0.041906689389200474	0.020689936228065132	-0.019879890452430025	-0.016166227311378723	-0.004082160975643615	-0.017487363194693	0.008705436700186059	-0.00476868327410563	-0.0037527423195043274	-0.0049365937307354005	-0.002658854843309688	0.0008751597034898289	-0.0012641289324460787	-0.0027307675517509672
-0.05993554772183961	-0.041293008873412175	-0.025922350268017785	-0.015219217852436311	-0.013559168884354798	-0.009121742117751488	0.0013809271255666405	-0.005600865585406891	-0.0031383476272607846	-0.0034030407526727097	-0.0028478817947067197	-0.003998491214402162	0.0014555589119582962	0.0008364567976941983	-0.001538366787563519
-0.06506464016876012	-0.04241933648332484	-0.026152744217973	-0.013685559950740927	-0.010073052485378759	-0.0071806069575505865	0.0013262437058310205	0.005349476850722719	-0.0033783326220386094	-0.003130023806881862	-0.0024640974908310374	-0.0038404157792287386	-0.004274878492181782	0.0009334844819055277	-0.0015853546066078058
-0.05835068948336816	-0.041490537781766534	-0.023487064640243156	-0.01485924483958632	-0.012488754875093162	-0.005747804847080681	-0.005764013682116852	0.007602942290066706	-0.0034220797212457456	-0.003525101505121283	-0.0030519528308090103	-0.003557783348565889	0.0020257351417616374	-0.0017688603644631037	-0.0013174334472769117
-0.07365454676807058	-0.04170270039527219	-0.028510381468253465	-0.01531094123581791	-0.014273295870904704	-0.0050084238496546675	0.0018754836630953354	0.007006751213554515	0.002832549838815508	0.0007704335746602547	-0.00031673869843025493	-0.004269720585443081	-0.0014480798388503493	0.0013975479819796491	-0.001623802058259093
-0.043320576480811286	-0.03149955242622267	-0.03405609393840596	-0.016329252788134786	-0.015832630094760717	-0.01108693866630191	0.0036333016903431874	-0.010450286483471823	-0.004204281248598512	-0.004978693138886061	-0.002944038866811891	-0.0053055007949875015	-0.0024069194826565245	-0.003263195908703581	0.0014143215470498632
-0.057974549739074524	-0.03808199639695588	-0.022647048027698603	-0.014279535383739692	-0.011908735291417878	-0.006080858529061738	-0.0061648738596821375	-0.010580615539606548	-0.003041443592857985	-0.002944833606704638	-0.0026262958169264087	-0.0031789403920969355	-0.0019436435958576897	-0.0030881046691974266	-0.0012747892409803114
-0.06328411729209865	-0.039951806879824685	-0.025527349727784258	-0.013516614352256333	-0.013368728060455557	-0.009243559327809975	0.002094110587701447	-0.007895855745002092	-0.0029946556680768123	-0.0027563410782804306	-0.0029330289928087825	-0.003808285398499253	-0.004224796514313118	0.00011165355847357176	0.0017906379733333602
-0.07992886033547353	-0.04666239502190332	-0.008363894014979818	-0.01568968847844917	-0.006227287064655353	0.006744882592483055	-0.013888871708913723	0.006761370868961133	-0.004552972706175183	0.0001788680735206937	-0.0024790601344169528	-0.004540423308445203	-0.0024528053932371388	0.0009111735742211828	-0.001409135473167017
-0.05679358509448513	-0.038767015175417995	-0.022874909621022885	-0.013767701580188248	-0.011851028839830505	-0.005776856181206473	-0.006210502351975571	-0.011139002720036635	-0.003229468023121055	-0.0031361810360790556	-0.0022231132439500573	-0.003105360881049021	-0.003772833098188274	-0.0028210819196320134	-0.0013109280780960577
-0.07491144826692847	-0.0470754344206223	-0.02541273985350812	-0.011899601376164809	0.01118040431797787	0.01607641183905139	-0.01896632833661563	-0.008465149982357114	-0.0050587326105522214	-0.005451665031050267	-0.004362897629359018	-0.002524733858142146	-0.0050307768757315244	-0.001913870072941642	0.0014357116575799285
-0.05947646102003248	-0.038846676401816424	-0.023340628598697136	-0.014339061416628556	-0.009443413793447786	-0.006151534495684739	-0.006375035461240776	-0.012298589454065718	-0.0034260933890017295	-0.0029895485634836363	-0.0022595131943701843	-0.0030181064302126585	-0.0017528514254156503	-0.002972551462006614	-0.00125767720945392
-0.06245374054608572	-0.04732209654304056	-0.027188872890520337	-0.01815206729341355	-0.016699093352504222	-0.008907244680893123	0.0017676947982611943	0.010527997258735175	-0.0032547303396179956	-0.0009111786342374557	-0.0020734426727765454	-0.0008369693283557209	0.002332259895838469	-0.001249558319701077	0.0018029038241616174
-0.05613205509912413	-0.03942935965639396	-0.02334847875722	-0.014266528319402371	-0.012415199244959048	-0.0058945301346092485	-0.005674631352823037	-0.0021073778177461296	-0.00329665297751825	-0.0030542463330840252	-0.0029360861012789866	-0.003256924636627702	-0.0027120607694758134	-0.0015088051152633418	-0.0012965398064381805
-0.0519455000679602	-0.041084465840678534	-0.02296458922218049	-0.01394556936714149	-0.012502331873259408	-0.006955599765741138	-0.006342606099553843	-0.010664222836529319	-0.0034734415375465718	-0.0032248986559460526	-0.002757520770532825	-0.0031311484902351804	-0.0015766016623609813	-0.002344080685493614	0.0015517242493602883
-0.06094377514817661	-0.04271873434315436	-0.025619092297731304	-0.015034390974216983	-0.014267072869208263	-0.008760529965292325	0.0018680172276791143	-0.004530790206785117	-0.0036879486610775494	-0.0018042018382319835	-0.0024688741729917783	-0.0028591600738479854	-0.004199631769337947	-0.0014928834983054425	-0.0014998066578083282
-0.05598329392382722	-0.03935877042823058	-0.022960083369973096	-0.014789566514821276	-0.012756645409365245	-0.006281921996957309	-0.00607089877124446	-0.012116805143949104	-0.003440063777820033	-0.00350627290836178	-0.0027673939996564474	-0.0028535090619346733	-0.002944752638156777	-0.0025744727285490956	-0.0011977974848163772
-0.05995396870868511	-0.04022077464139523	-0.022850769810795448	-0.013303257607095805	-0.012139756367103594	-0.0063437192327570665	-0.006282691292301203	-0.012403657239831622	-0.003616622733326437	-0.003319600750208189	-0.0023564454479394377	-0.00324150824856403	-0.004193191673203916	-0.0030412888488139437	0.0017179137960337699
-0.06543939018951196	-0.043836994788730634	-0.025212752458099612	-0.015420540345948535	-0.013363853679323908	0.015294386200980834	-0.015602816659521446	-0.007620469972835941	-0.004326386114845333	-0.005300892096920219	-0.002213250345578285	0.0012724621901823831	-0.0021882562746990335	-0.0015361053081800978	-0.0013647164765996321
-0.07096445399124278	-0.04069324648314513	-0.027372869574302232	-0.015033711597615743	-0.013960032680628133	-0.010382697508556473	0.0013480770887518052	0.00704818234954533	0.003248565112295347	0.0006374573932016337	9.911290561562892e-05	-0.004149719855695023	6.246223653949936e-05	0.0013785642621136306	-0.0016539764655906953
-0.07661626692970676	-0.04393664633764091	-0.0274320893789506	-0.006989390542895728	-0.014679643642487148	-0.011974306314845097	0.0019479602993568341	-0.0023693878324705206	0.004951608461634618	0.0012224231280181614	-0.0025423637622132397	-0.004018166401084974	-0.0022369832544897493	-9.635648399657349e-05	-0.002231273182083653
-0.05515507807813254	-0.03730911876544113	-0.022976275235313294	-0.014565686509385918	-0.012784546689074588	-0.0062346855510762985	-0.005740779388579882	-0.00805950865571268	-0.003331835109877393	-0.003114158615385599	-0.0022200501976786615	-0.0031214841057337606	-0.001879284325667537	-0.0019117219553919714	-0.0013074503622080309
-0.07161578988599065	-0.042162148289432134	-0.025527291710128637	-0.016628188575821035	-0.015737689866239087	-0.011546466656338192	0.0013765508457132967	-0.0013098502403602029	0.006236043405183779	7.467368225541477e-05	-0.002436748700363876	-0.003782427092881041	-0.0023339484174521793	-0.0001034242656336523	-0.0016986446872531422
-0.0651407256132114	-0.04236934920022658	-0.0265507565184264	-0.017624564585632642	-0.013555743129592082	-0.010304422588242728	0.0017715819642657835	0.005151167316489254	0.004487949130086886	-0.0009586278653623806	-0.0039201103783998315	-0.00430661026984915	-0.0009709026415953815	-0.0016712224620126046	0.001547383487385316
-0.05821603415328303	-0.0406294789099062	-0.02291094479200431	-0.0146238108531469	-0.013434218626701477	-0.005577090535102024	-0.005711169995381709	0.009961714564446724	-0.003273472461600631	-0.003374869432988484	-0.00300981556898393	-0.003200304025464953	-0.00024180480183751338	-0.002081661935445379	0.001617982033864266
-0.057921703740117375	-0.03856970839867373	-0.023173114937447455	-0.014133695211002226	-0.011676549270561113	-0.004876834531355984	-0.006174063230181171	-0.011947230486384687	-0.0032471603921301224	-0.0032469114871008886	-0.0022680547408053804	-0.003061204850739215	-0.002868303339374421	-0.002931347825966015	-0.0012355978311205116
-0.05744112332553185	-0.04015539050259939	-0.02313237003173376	-0.01475741754993309	-0.011880013731502099	-0.005409662442594244	-0.005532051138519744	0.003022386062320779	-0.0029324383826676037	-0.0030098167655436335	-0.002598792226742017	-0.00344015513974557	0.001294690665696936	-0.002628738423224087	-0.0012674518533000465
-0.08232537638144026	0.006871347702135263	0.004633798874339086	-0.0183446189239407	-0.011119643956431011	-0.00048648067307667585	-0.021427029826104147	-0.011899384018516661	-0.007098176007431085	-0.005598078708194984	-0.005514071751991229	-0.005129310577481564	-0.0007682465506602533	-0.005779956034442883	-0.0020669810875428435
-0.05921694032478491	-0.040173794854517775	-0.025489148960008704	-0.014613717741543257	-0.013048983542707311	-0.009622257265581254	0.001051698887826611	0.0022682201061403357	-0.0029014439353893993	-0.00033696478121994814	-0.0017585765080051117	-0.0035971205288133205	-0.0023690913120703256	-0.0014044094723699304	-0.0015075403719829595
-0.05893336125779669	-0.03826313937443626	-0.02376948786037991	-0.013255756912495127	-0.011577986177822965	-0.0012273555281377936	-0.006929337968684208	-0.010304863787294134	-0.0036924296501578877	-0.003117538160437852	-0.002952965927448114	-0.0030795705286047292	-0.0034937016423984566	-0.002237449017764688	-0.0012702794240232245
-0.057020919027121635	-0.037896548744425496	-0.022878532332971702	-0.013179981514122535	-0.0120645880476994	-0.006018190049343517	-0.0061620248570261596	-0.011604517143643195	-0.0032395225085719704	-0.00342555803175234	-0.0026346803576435176	-0.0031802442969974956	-0.002112115673168524	-0.002916817903492271	-0.0012466766603341083
-0.07105817352627662	-0.04101324960767572	-0.028408388679106174	-0.013631162504262915	-0.014117957736843687	-0.010826440566979015	0.0017641842875666944	0.006277004842077226	0.0036033189720071457	0.0004971835826220666	0.0003069304180742954	-0.002932609970661293	-0.002145575954646866	-0.0011042188971989468	-0.0015270496705389425
-0.06845173821973917	-0.043523930526696564	-0.025572406311358722	-0.014551641655380292	0.0169810465216819	-0.005820975518558015	-0.0077435778846267345	-0.011466465146959606	-0.0036618407730008387	-0.004964778570652021	-0.0028454007061130384	-0.004712344181436911	-0.003971140069741887	-0.0018415737672225227	-0.001385459972882526
-0.05831255092269158	-0.03929445946839843	-0.025655156079658084	-0.014183048554750603	-0.013588915007672378	-0.008881107791649087	0.0028632211775448534	-0.010238600879967755	-0.002962535275386967	-0.0031251615691707353	-0.0014577362533269116	-0.0036403460493309252	-0.002167170335007233	-0.001970529434643172	-0.0012950918439818345
-0.05935126613820582	-0.03796039458522454	-0.022180009476206103	-0.013195085029295629	-0.008994545883084676	-0.005528071932885808	-0.006179079192729339	-0.009564025352578888	-0.003245667025057084	-0.0030731440031509455	-0.0021263114731254473	-0.0030046673513658326	-0.0032659975143763576	-0.0027016756589426584	-0.0013843824437963614
-0.06134083313423294	-0.040806038950114046	-0.02297747992567448	-0.01309353780209498	-0.009127272333613434	-0.006125163168184006	-0.006457641594093351	-0.01167599801582342	-0.0036450052425187943	-0.002952981457795372	-0.0025440271008005722	-0.0030381112929958936	-0.0018330850916375668	-0.00229297064328886	0.0015341136460808584
-0.05354046714772093	-0.040646959745098146	-0.023144623569776264	-0.01475155843262167	-0.012508925124409542	-0.006555524532104442	-0.006311853098690935	-0.011468127513857533	-0.00302987426111141	-0.003311900678057145	-0.0022351673773532772	-0.0030695656855675548	-0.003266979262321059	-0.0031974516460892013	0.0015060296259424527
-0.060212119199743265	-0.03943362578121592	-0.022566957618850476	-0.013264773561770145	-0.008350107508991905	-0.005849012408547976	-0.0064534270461724455	-0.012342437845623772	-0.0032820808435380386	-0.0031659085754997887	-0.0021880820169501744	-0.0030259066263706572	-0.00365660662423546	-0.0029437252207482655	-0.0012481874631493982
-0.05713870019809447	-0.0340593932412142	-0.019227020778025985	-0.014048707932133728	-0.012440579300495639	-0.005889324696149683	-0.005760510977722037	-0.009558964821778634	-0.0031721795471922106	-0.0032329717602909147	-0.0024581054100078284	-0.00303505068999742	-0.004698698897397352	-0.0014585361670745778	-0.0011386523590171597
-0.05540876156802048	-0.03887273278800076	-0.02216499242174084	-0.01453297389064022	-0.013223551792823023	-0.005952410966906721	-0.005154054512807748	0.0055453833857304615	-0.0028495443877311253	-0.00284665573141558	-0.0020123866895898563	-0.0034365933143394745	-0.002687159957732387	-0.0014867425552829168	-0.0013810683872874242
-0.05797735364638967	-0.040473804644176464	-0.022305214169839382	-0.013845127031054436	-0.012481138094053785	-0.006190320332722138	-0.006006021757862762	-0.008648074076074522	-0.003882769652175416	-0.003308551619859247	-0.002778894258297281	-0.0027878559964672504	-0.002458913782669439	-0.0029579972736671943	-0.0012784800302981058
-0.05976013647559825	-0.0395811223441629	-0.02256945356552565	-0.014359330086822343	-0.012405978305632552	-0.005561755996416982	-0.00616262185300924	-0.00464551361415044	-0.002951115506562108	-0.003382954347983178	-0.0025066514043046643	-0.003200107813293641	0.0011674892835159363	-0.002151504575554636	0.0007305335588386592
-0.059168438394340855	-0.039672107226186054	-0.02595478409823126	-0.013491641293819545	-0.0125338499941349	-0.009198208974008961	0.002802742937807817	-0.008484471597604725	-0.003070203772412253	-0.003065880083833994	-0.0020296595112177357	-0.003493582112229445	-0.0022626282776627635	-0.0014548223583650058	-0.0013293909083940815
-0.06263868701681569	-0.039867717207685255	-0.023516308750362442	-0.014789195530283879	-0.013698009236830934	-0.0073345933031757375	-0.004851205450895456	0.008987329363472322	-0.002803458798395243	0.0005544382488091758	0.005623701287631919	-0.0035315547439146978	-0.0019224989274211908	-0.001625288577423198	0.0016094056473700059
-0.046907881645241054	-0.04168637622029552	-0.024536141655551062	-0.014087123432916808	-0.013275171716744954	-0.007284304508439165	-0.006284992971743109	-0.009642274743427437	-0.0032396884909308026	-0.0035239222494006456	-0.0024702081767314405	-0.003695593801864005	-0.002464862982206957	-0.0024299953518983966	-0.0012324274138618223
-0.07644221912821954	-0.03873260300923129	-0.0237071279638636	-0.014470962237001827	-0.01416048826787474	-0.010456165529019823	0.0021125750295735764	-0.007928116461008716	0.0059834250274051195	0.0016374807762646348	2.1531246491634427e-05	-0.0034572382738914244	-0.0029260849366856043	-0.0026713209227040655	0.0016591426682836209
-0.07387832484365679	-0.0456363432444251	0.005775015369242661	-0.017952895209608716	-0.014989971020095843	-0.005150629099598929	-0.013216633396907889	0.010055451322198622	-0.004476477988894149	-0.004292252670684964	-0.003865023693229326	-0.003960976723298158	0.0022635909367824075	-0.0016584253691098799	0.0014898320261625651
-0.05858155951389695	-0.04006787501316231	-0.022601661652052032	-0.013386867090738956	-0.012437595663625022	-0.006957341545340702	-0.005838274362779094	-0.010170294218736038	-0.0033988091952778157	-0.0018789941352516616	-0.0009866831699961126	-0.003253079043393845	-0.003824104745365249	-0.0021985843718549474	0.0016812830479975408
-0.061228368651574286	-0.04195478211171792	-0.02617704669763128	-0.014074080164677122	-0.013056695596633227	-0.009449211045474644	0.0022189764291569007	-0.00373666248072517	-0.0034429380836796457	-0.0032434311252766885	-0.0023708569630948926	-0.003533285259370064	-0.0011549373798287869	-0.0020316872822689026	-0.0012788497278858526
-0.05828711861791665	-0.039397966419080964	-0.022678211176208267	-0.014129193083721235	-0.012329819381426124	-0.005982524209138275	-0.005996887860435146	-0.011807419219817199	-0.0032189282874901613	-0.003327882793768692	-0.0026531709946404263	-0.0029427695269712405	-0.0015239897838510606	-0.002084183325509155	0.001622386913397823
-0.07412217077038756	-0.04245810588289841	-0.025524533754836702	-0.015959935407460973	-0.010169338690177589	-0.010762780761660165	0.0029230836451851314	-0.010769446940053565	0.007416736241341261	-0.002122847032522296	-0.003465326952996241	-0.004106279397563654	-0.0020353612898706395	-0.000587185256314001	-0.0012893890173168914
-0.07659927208385688	-0.039578141841053203	-0.027198323211146368	-0.01603882644936805	-0.014369873720535989	-0.011195374428571126	0.0010499451329327673	0.006363703421809307	0.0050234722976122866	0.0002739429808623449	0.0060935234974262426	-0.004224349404859349	-0.0023499410049750823	-0.0007897605630875534	-0.001555702881979029
-0.05643388172735371	-0.0386929667305726	-0.02332385074163851	-0.014699847609434982	-0.011975765617007805	-0.005931700168032204	-0.006228731507953495	-0.010595134834532066	-0.0030749324452546537	-0.003377621613230459	-0.002681620458305615	-0.003161412264244913	-0.001968488413678486	-0.003042478740391759	-0.0012186451034866285
-0.05671086225457074	-0.04245308000767977	-0.025145871411278914	-0.004642353066304681	-0.013227831058340175	-0.005931022568406405	-0.007105213496420181	-0.007471861814057116	-0.004163617944506997	-0.0035226402675077946	-0.003257660153578213	-0.0016306592445588422	-0.0024159117452705113	-0.001856911296464275	0.0017270120418307413
-0.05858494267474197	-0.03893457680835822	-0.02260810952863963	-0.014294798072965192	-0.010357351824139634	-0.006205946097778938	-0.005916426839470849	-0.011889588978973768	-0.0032100766160093022	-0.0026640111370895892	-0.0012750670793272492	-0.003148108874973243	-0.0022854030324077302	-0.002981155641610326	0.0016849490628257603
-0.056737024039141104	-0.03892235146638108	-0.023020045876534768	-0.011594250362040825	-0.011512227053710924	-0.005955213954358614	-0.006208785201966157	-0.010434829870796315	-0.003075004700051179	-0.003355389846801454	-0.002342373891861013	-0.0028586662607139215	-0.004015957336416354	-0.002798469095621021	-0.0011725393619375075
-0.05940740054601794	-0.040886721715085304	-0.02632758428047755	-0.01283903389773801	-0.01299291341969548	-0.009321645076783677	0.002818143333547755	-0.006973095408814494	-0.0030384247615370453	-0.0032201747353622816	-0.002383695215308498	-0.003418352610256582	-0.002607039105485191	-0.0025290185314823517	-0.0012731134285651827
0.03961600521938362	-0.08234200084264633	0.020392796265684455	-0.024684878464709854	-0.02783263251523421	0.022041864642091215	-0.03150659809373752	0.0027292071759970607	-0.013566586672064514	-0.007900276406487135	-0.008251843374329637	-0.009273271115219214	-0.006979919269357516	-0.0005127618334454934	-0.00565690354621478
-0.05552243611059629	-0.03951391188286177	-0.023273449602040266	-0.014811074702878478	-0.012519514886314741	-0.006103537693062538	-0.005630235582537381	-0.004767012622749644	-0.0031614128845321846	-0.0029204087476778886	-0.002434273496141903	-0.0032062424198071073	-0.002393112591608757	-0.001880081201424394	-0.0012069408154291297
-0.06787538805571401	-0.04372582532641149	-0.026764217053308392	-0.01364840126676089	-0.014950698242643815	-0.004959454623124655	0.0033673120763964104	-0.007158254820278521	-0.003917979467995823	-0.003093489949490296	-0.0022522410026044335	-0.0014296526173058904	-0.003118768016035857	-0.0025917517206571644	0.0017658451234662123
-0.06071331579923415	-0.0417963529631066	-0.02612941773666853	-0.009694550910282155	-0.013079425433836807	-0.009343380652688024	0.0016787474353884666	0.010599990956333608	-0.003263230971188957	-0.0030085468520009433	-0.0034663399669540313	-0.003801579575855166	-0.0019933018172631697	0.0012160167281791813	-0.0017058203569521918
-0.056681946080410814	-0.0385905147922893	-0.02277473625040314	-0.014033303565516372	-0.011771369651215556	-0.0057012398043985914	-0.005981211863301172	-0.011133476015085362	-0.0031316871966367787	-0.0028590349028322234	-0.0021703696067698524	-0.003231393663820411	-0.0029050247005306534	-0.002518519441002561	-0.001225213677724894
-0.05831671150950596	-0.038242897685925	-0.02184655833779625	-0.013606661732306428	-0.012199874579033035	-0.005928904154578499	-0.0060064150051461675	-0.010257663569290473	-0.0030762827255878516	-0.0031903521983986057	-0.0026949652611578025	-0.003049438879547954	-0.001996635002451335	-0.0020560714952721484	0.001670150327970726
-0.05923450717109982	-0.04015636488456421	-0.022896940031367836	-0.014672416701937571	-0.012822454701337152	-0.005419769351154712	-0.006184529126591617	-0.010509809816175603	-0.003606511480712647	-0.001690980488209475	-0.002072339496608958	-0.0031410305505337513	-0.002081159870626667	-0.0021415135934077945	-0.0012434120863679193
-0.05951330293391302	-0.04124030759154996	-0.02259565530552521	-0.014278830789190261	-0.01264467063021677	-0.0025339605670229143	-0.006374469274519277	-0.001264944004454951	-0.0040717548796139254	-0.0029927926917458943	-0.0029243245305593355	-0.003122604443548829	-0.002150882794801026	-0.002259523408464277	-0.0012592217010452377
-0.08288737061994925	-0.0447398859335487	-0.029357271625807802	-0.010642885157739885	-0.010602801424178751	-0.012451846467279728	0.0026222138599649525	-0.003210383388429307	0.006548743757266447	0.009215198351679915	0.009469173476135554	-0.0036717925228389263	-0.0023201391979218427	0.0033547676591250053	-0.0021539515768620007
-0.057898317787470115	-0.0392377488678363	-0.02338684085144729	-0.013100307032230482	-0.012021444745252687	-0.006563141031880935	-0.00560895262323261	-0.007706537749341496	-0.0031479742828387914	-0.0018004322358715318	-0.0009198129087391221	-0.0036939265619321325	-0.002669985010480393	-0.0026746977708714263	0.0016868422389214024
-0.05623697033990363	-0.0384718729302742	-0.022641322414676188	-0.013795041795892866	-0.011901887763937847	-0.006501312630132208	-0.005860560395269933	-0.011135353767687648	-0.003210117838696738	-0.003079855798810466	-0.002286903727484406	-0.0030730743885840285	-0.0017032427826275042	-0.002018993183080423	0.0016287755419317669
-0.07248870010289843	-0.04355620371344494	-0.024757670024564988	-0.010596348111047895	-0.0102857193519366	-0.0051041437763954655	0.0018392444843212093	0.007681243421445521	-0.003801518209988409	-0.0036969347249655813	-0.0025675083791042467	-0.00398007645428861	0.00021328628054505144	0.001199669278058698	-0.0016538923203168621
-0.05981758260184308	-0.0391358560803403	-0.02337491090501237	-0.01477617508117373	-0.008251434167654325	-0.006544353324430959	-0.00631377601460227	-0.012249556631219039	-0.0035422076963410065	-0.0034587222536984837	-0.001994229225497984	-0.002937491381722858	-0.0025933358601019072	-0.0032400100678255084	0.0015961596561225554
-0.06248986015927721	-0.04251933020211757	-0.022407899489797215	-0.015682533209794323	-0.010363575327221859	-0.006627331771180345	-0.005158780415583697	0.01132679920177722	-0.003567503497274858	0.0004142313425959298	-0.0016129213775403035	-0.004020169904326609	0.0006132538476354765	0.0011226424875866146	-0.0016588861982804808
-0.05560418668349658	-0.038273136128006396	-0.022439892752039208	-0.013652337178328132	-0.012036002284901273	-0.005669737425848453	-0.00555219710959292	-0.005268257447550936	-0.0031133412896927146	-0.003146821093834686	-0.0025294231882360216	-0.0031783941009526006	-0.0019077340944696956	-0.002603430508575739	-0.001265043551924582
-0.06009247761791464	-0.041220725240482474	-0.025801169729508484	-0.013311569059114046	-0.012894182057792976	-0.009433374549545894	0.0029845998278826176	-0.008561068056587013	-0.003637801197211924	-0.003172824010028199	-0.002670029894055822	-0.0035731800763560513	-0.003747825044307438	-0.001778182219734832	-0.0013098907334069816
-0.05572833352759495	-0.03843119608988125	-0.022714285271405857	-0.013935132963291564	-0.012312862440798057	-0.006365577366480531	-0.005820529368160973	-0.007996008310174127	-0.0031785734620307154	-0.0029591345830536704	-0.002316886252154477	-0.0032932316426443832	-0.0026750532175127285	-0.0023920489800041654	-0.0004683624041546102
-0.056936850606627926	-0.03519645258741722	-0.022807624652734566	-0.014756834399640232	-0.011713934112620412	-0.006066435823071909	-0.0061729269250007275	-0.009096019750359341	-0.0033222411824259425	-0.002211148803539602	-0.0018820407139896668	-0.003024777666690882	-0.003276790123357217	-0.0021440506474552233	-0.0013088978917433266
-0.050507757616691254	-0.04033262258719056	-0.022627623589828217	-0.014671869187232907	-0.012896622155255152	-0.006897988310691653	-0.005991973314983806	-0.011225245802824042	-0.003341727127029469	-0.002707630454178852	-0.002414704483493798	-0.003356655718564639	-0.0016440953294298514	-0.002078304979984397	-0.0012586802789283193
-0.05634332398693486	-0.03895785048938581	-0.023173672304344257	-0.014245783260304854	-0.012099908655921846	-0.005877563331096646	-0.00597833963284538	-0.005648671733226153	-0.0034120226512409533	-0.003322035926503135	-0.002620527295201373	-0.0028921383329243333	-0.0022286640973295316	-0.0023926164419980607	0.00146755004835709
-0.05517531686799764	-0.04467167837118271	-0.025751861849505644	-0.01593809734033974	-0.014694753440570087	-0.007538292835244462	0.0026651597299218645	-0.008008387933997444	-0.0031804368539050053	-0.0014668435496039385	-0.001797313173706331	-0.0039680873592862435	-0.001552523389379821	0.0007794528765293097	0.00153623743354236
0.08043663681651453	-0.07522109766693513	-0.046381690720852554	-0.02146778780145287	-0.02514255464184997	-0.010797933310713529	0.004119741114802386	-0.0013512271901532395	-0.011468897469760002	-0.007392940913506586	-0.004742119306250981	-0.007691971181242671	0.002145092396220509	-0.004130575605451623	-0.00601602033212899
-0.05620528135159791	-0.038070631159516886	-0.022643757461682415	-0.01378904812331258	-0.011848050785959777	-0.006277684013493417	-0.005999760590894163	-0.010466597564198682	-0.0032714074824700696	-0.0031125802941971412	-0.002571979263969199	-0.0029969540503278864	-0.002814699577656533	-0.002603875914215826	-0.001295821709700664
-0.05567578609559002	-0.03967863120256524	-0.022086623790120514	-0.014440892191983702	-0.013384629321659904	-0.006002454093214514	-0.005285083298500736	0.003070408329634667	-0.003093937478255118	-0.002933914870356918	-0.002517546274180235	-0.003347726061721659	-0.0017829922563439536	-0.00048158567295697273	-0.0014220671285267246
-0.056925589716268266	-0.04493156602248246	-0.025939022570778774	-0.015515676176899052	-0.015237014423675985	-0.009894616238916484	0.0014857041743099137	0.008207644267464032	-0.0035911131400986167	-0.0013005856699902817	-0.0015248254116422126	-0.0036009999145644057	-0.0032314503006213124	0.0006307306531010648	-0.0017441035494418066
-0.05832837705596715	-0.03937190000104611	-0.023427186944620457	-0.01415299812967474	-0.01196919486059857	-0.00024249482099086996	-0.007220451415211428	-0.010244537257766043	-0.003968634135163605	-0.0018907274666847998	-0.0013398713835456857	-0.0033225007544563693	-0.0024969665755889456	-0.0015441951500557622	-0.0012333301174013824
-0.045071235601002804	-0.04013054093874757	-0.024323536375809737	-0.015806165168827054	-0.01456828218402004	-0.007244661223791251	-0.006067424794962965	-0.009006709713642353	-0.0034829481943491037	-0.003064481497230094	-0.002407948515478763	-0.0035888759321106908	-0.002057978946530474	-0.002079511728536239	-0.0012778706911458133
-0.05516696644731748	-0.03002282315282311	-0.024081770838509188	-0.016222345220823088	-0.013723854134986618	-0.007163801503740656	-0.006756684993496145	-0.006356499425683251	-0.003974097783332652	-0.0043756048457942575	-0.0028589275567546713	-0.0035248303272958754	-0.001225425681310329	-0.002383653037187831	0.001583398114367461
-0.05668599748555281	-0.03723361057437423	-0.023079390984917358	-0.014212846016781713	-0.012235232061289956	-0.00589567243540886	-0.005987608772314984	-0.006983386695048655	-0.0031067257067531923	-0.0030642472440034875	-0.0025262295170793143	-0.002810008333574848	-0.0017497060493256208	-0.0019502698993864762	-0.0011943806013651748
-0.05800644310098423	-0.041256985684295824	-0.022353719502873626	-0.014804001548958204	-0.01346815860806048	-0.006084690137091121	-0.005521340419688328	0.009312628673697095	-0.003512529210658369	-0.003196640244064737	-0.002748902324740689	-0.0033714818584328456	0.001532943836156207	-0.0004335520336960932	-0.0014604688748244292
-0.05596821634968324	-0.041915921951251774	-0.024611604881333023	-0.015477358683832534	-0.01377702105346715	-0.007916981691610717	-0.006030915692574797	-0.01126888319603528	-0.0035605332126740475	0.001194156169991081	0.008478153122952246	-0.003371135726618653	-0.0022462926687824816	-0.0027931212761795536	-0.0013324677584612681
-0.07490150805920144	-0.03897105807505911	-0.02658821851243853	-0.01587339008482953	-0.014686471184448362	-0.01071485885260183	0.0016946956066791288	0.006763310315955842	0.004817843633488269	-0.0007745262193406114	0.00042601840548057263	-0.0038367048192037866	0.00024007678539006173	0.0013721253263364304	-0.0016265874214348721
-0.06361883964049235	-0.04125283806847093	-0.017047968559167088	-0.015690792082491727	-0.013700446195803162	-0.006599940330045348	-0.006250804249502906	0.011203669323952229	-0.0034915599784086943	-0.002163708787091437	0.0008295328048564392	-0.003555083169848579	0.0007014584198849485	-0.0011232614283158407	0.001809037968931416
-0.05706252783691494	-0.039641206548937644	-0.02274953122918061	-0.014616115955141215	-0.012605552021482775	-0.006266201915671504	-0.005984368350829657	-0.00850556379578145	-0.0035667626989467757	-0.0028058365691415845	-0.002688807277664049	-0.0029550176341646916	-0.0013971683456699873	-0.0024385275207331734	-0.0012033970967856794
-0.05947815520431304	-0.04119292203120029	-0.022748842730089196	-0.015018626050221553	-0.013376104379809168	-0.006488402064767007	-0.005385467370955268	-0.007425238390917372	-0.0038725067453512737	0.0011881937953019774	-0.0013928225408632042	-0.003168319423648318	-0.002290809770492742	-0.0015188965383997261	-0.0013152627623165835
-0.05789978018592693	-0.03836999315154386	-0.0225812381421526	-0.01359673912682618	-0.01174039120344465	-0.006028667644620237	-0.005957481327466106	-0.009863410143774839	-0.0029829670318968654	-0.003264925708071651	-0.002567912522953534	-0.0030164556383804175	-0.0023675004964285942	-0.0029180685754594776	0.0016522256852710378
-0.06015389821848562	-0.04337739100653999	-0.02325231359350893	-0.013777718684328404	-0.014637664768041793	-0.005118017828813108	-0.006001986175037448	0.011410757896895087	-0.0038215317498359698	-0.0011076307372459371	-0.0015751719397895335	-0.0035973530839270547	0.0010974855820850445	0.0013077814073299352	-0.0016460642729597154
-0.0579672626444264	-0.038296945316066616	-0.023065224774071955	-0.014306058899466257	-0.012294032334765415	-0.006005693442422988	-0.005872281586853129	-0.006660948615766291	-0.003417029198014939	-0.003213045602615159	-0.0017286840644124006	-0.00364493317057111	-0.0017341943669474174	-0.0013655700604281761	-0.0011723430704914878
-0.051382067376990526	-0.039909029817090436	-0.02302415619889902	-0.014936312064960605	-0.012618293191387549	-0.006894762198956603	-0.006077961326590415	-0.010968945161028983	-0.0032745624691562815	-0.0027847157864876676	-0.002105904965923859	-0.003378702377399502	-0.0033939487352404826	-0.002896962609117484	-0.0011746125516210485
-0.06717523824748556	-0.04208267358283097	-0.020240946218120785	-0.014741933544109274	0.002429799480062142	-0.003968225068420662	-0.008090094985447029	-0.009975808571356234	-0.0033945750667553026	-0.0036940576267247708	-0.002235008110541394	-0.003549262465197555	-0.0020483400296000633	-0.0030660661097533	-0.0015036037113522617
-0.05523068782031219	-0.03851753772416128	-0.022519192185656893	-0.014098143293527512	-0.011729660748242656	-0.005704640037760549	-0.005279721257691362	0.00796775199981224	-0.0028987220958410186	-0.0030093693999733422	-0.0025959462615992197	-0.00339926923759801	-0.0007063072018230721	-0.0012790227686535142	-0.0014844177108438894
0.0120988074959038	-0.05460302428055948	-0.032975904628960453	-0.01865377492013466	-0.020135928772106525	-0.007994580545186276	-0.007134020507049095	-0.006862148415343843	-0.005741972861452546	-0.004056318011563105	-0.0033802386493370926	-0.004412450624412803	-0.0024221773961679944	-0.0034594979951213184	-0.003444049413499041
-0.05884839111271474	-0.03857203391348121	-0.02252750550945512	-0.014022932045650914	-0.010306783350330162	-0.005698427235277856	-0.005981791192551516	-0.00797036184293217	-0.003244751678429929	-0.0032060182148374717	-0.00257097102195939	-0.0029959084747123825	-0.0019289919669904774	-0.0012518449890103831	-0.001142883991127737
-0.06186763527514833	-0.0413975201571578	-0.0171335624672291	-0.015008745483215603	-0.013371817623980183	-0.005436138566172796	-0.0065099552402644156	0.011095430600311245	-0.0034463878255848015	-0.0025394614623978186	-0.0026558856073510572	-0.0036593228892385847	0.002546666366028403	0.0012773697232129032	-0.0014929107826367634
-0.0655058403996834	-0.03892053912671163	-0.024864540616584937	-0.014299036023834448	-0.013520436054191719	-0.007659671627105543	-0.005484833711819862	0.012686012417181144	-0.0032770342657952116	0.002332282404483235	0.007069774235414403	-0.003796132746382659	0.0010280590670341228	0.002125389936338875	-0.0018594670052660103
-0.07118740416965157	-0.04032978542430912	-0.02314456096243309	-0.015691107501709253	-0.013337766688917735	-0.009795117993556058	0.001518806570353597	0.006860448110922848	0.003927600126029201	-0.002335367515653545	-0.0027263324149133816	-0.004209735702012046	0.0026878762672448066	0.001347036576116079	-0.0015616289018820543
-0.05804668093835639	-0.038386811022377856	-0.022117038688218377	-0.013820795274454628	-0.012832652474203265	-0.005954054221234003	-0.005577508120437831	0.003925024894725289	-0.003346244720861916	-0.0026724385071252676	-0.0024174287447835782	-0.00315933939224864	-0.0014603432140929211	-0.0010969884547816294	-0.001287076854731144
-0.07423308682603132	-0.04446804358107675	-0.028706916886141125	-0.01662269177876169	-0.015435364744486934	-0.011879892503440029	0.0030469925132508833	-0.009636618910093472	0.007421532397609568	0.00407889163661899	0.00886732464197174	-0.0036733525834022913	-0.0023917235111101695	-0.0012570788414583154	-0.0014027918219960273
-0.021897501308147566	-0.047376825204092095	-0.02696608713335584	-0.017070250119187103	-0.014753157654234607	-0.008153390497972066	-0.006062049193100401	0.0097058599909467	-0.005206517106723454	-0.003039127270757831	-0.002361110784685385	-0.003701196191203805	-0.0018492121042400357	-0.0013215627741296522	-0.0018640425609497847
-0.0957730586815526	-0.04466199709757176	0.0015831681726203898	-0.0027196425499676734	0.006237675076104181	0.010431513006154892	-0.025147787406111007	0.007270907354067079	-0.006767101194291694	-0.0064241453456073865	-0.005750721531251085	-0.0012502781026537658	-0.0012049510689092636	0.00014374490707819666	0.001394500498758885
-0.05830839704024602	-0.04063780901936854	-0.02063992897936631	-0.014594443654828348	-0.01351651845372542	-0.0061529006994405	-0.005523072996195951	0.011390653888691045	-0.0031254239209212325	-0.0031235141161422876	-0.0024404325142615623	-0.003529384468735627	0.001796791910778433	0.0013690313133528532	-0.0014710957386841728
-0.07055436190849629	-0.044203932117652875	-0.025736031233899268	-0.014218279128427777	-0.0008141508751629166	-0.008674806108221828	0.003729047651907669	-0.009318954144243271	-0.0037459831687744007	-0.004019346990816974	-0.0021912221250212044	-0.0048124032746392495	-0.0018150364133311476	-0.002903585738131361	-0.001380905249936266
-0.05788919154982096	-0.03710838635688953	-0.022714206988683656	-0.01403874453804545	-0.0121255696094225	-0.006137091904191898	-0.006187461913826329	-0.009861585935385286	-0.003296949601309126	-0.0029899938694199477	-0.0022791176707445742	-0.002670864655752875	-0.0017190353694131778	-0.0023209656949677547	-0.0012436616797430718
0.13143330968622924	-0.06246284845323209	-0.06613055149736868	-0.03139740087487065	-0.031654683063762144	-0.0019684740348669644	0.004748810505934197	0.0049312894821274995	0.014679614621786831	0.0009419801484175116	-0.0037908889886644143	-0.00809031622686577	-0.004280143180582561	0.001476084357938426	-0.0071196942219119395
-0.06028120578605128	-0.04403788794708989	-0.023985812301331483	-0.016592791508077673	0.0052745604699203094	-0.006314645811330416	-0.006916361147742959	0.01201634771488845	-0.003386787904862464	-0.002856105783730521	-0.0018161633918184646	-0.003941980124043744	-0.0011243363235980046	-0.0011880544432840933	-0.0014143697194038901
-0.02810088481410176	-0.04186685125236197	-0.03364355611426699	-0.019708966763276752	-0.017353789580731624	-0.012585010934866166	0.002809966096409511	-0.007321101568150209	0.007375339909281796	0.0013376893030405187	0.0011688316751799497	-0.004626586298380445	-0.0024283013305905366	0.001798473251774645	-0.0016671077639549032
-0.05860146306245472	-0.037148408547899095	-0.025342158963007344	-0.014184426826409984	-0.012870877360119996	-0.009027272516294297	0.00275249819591887	-0.009047945038537926	-0.0030154666121098767	-0.002694109495000066	-0.0013171956902525352	-0.0034059573789625456	-0.0021844142435136957	-0.001876792004934431	-0.0012795869122774447
-0.05571550995036554	-0.03856025010250124	-0.02226053974956813	-0.013912301384501865	-0.011838993858094893	-0.005817983609671982	-0.005799442808917421	-0.009479051251997212	-0.003299441949118435	-0.0027096761861140897	-0.0024576816825483488	-0.003211113743654486	-0.0018668269702422368	-0.002089355073472447	-0.0012922749213069257
-0.07359973919130182	-0.03759373207161226	-0.01802090721186676	-0.004716830489744475	-0.009951997797741575	-0.006337914849722894	-0.007151901279914603	0.010575046477668998	-0.004882049339619881	-0.001924542986792542	-0.0016128933092356755	-0.004127101669914757	0.0025737136032045	-0.0019644282024001624	-0.0015740681898197197
-0.07276878368405698	-0.041782623031483605	-0.028096222193958225	-0.013566971451966793	-0.013977776186838453	-0.01171199919541703	0.0019423898249908253	0.011214374014724707	0.004772584718355824	0.0008110373411422722	0.0067217481846474116	-0.004141761103598296	-0.0023067234477748546	0.0010048500083559655	-0.0021333521606518666
-0.0498037156308301	-0.041923713158678946	-0.02213278443231089	-0.015132656416468288	-0.01354817205958633	-0.006769209553401445	-0.005532468805542637	-0.0007318647087066745	-0.0037288921776548025	-0.0027238857904954054	-0.002444063488966216	-0.003560455869241577	-0.0019293367577926366	-0.0017410260752734462	-0.0013533174587589637
0.0011895383158032362	-0.05581188371199425	-0.031198541782451922	-0.020117161225519608	-0.020573376273030235	-0.008170619154030504	-0.006190734088983793	0.008046870518998812	-0.006034915013093135	-0.0036059178570987706	-0.0035286686402207336	-0.004975727423250754	-0.0008804892950547081	0.0012289443758100272	-0.003196444826510355
-0.06114682470822952	-0.04103110481726176	-0.02224544807829679	-0.013822955895154932	-0.008856751130611441	-0.005864543366859477	-0.006065389402755629	-0.004363918486629727	-0.0037953217122241763	-0.00284442776240503	-0.0027168056216748115	-0.003113637188427149	-0.0020732996912741467	-0.002240305506888857	-0.0011499033678661155
-0.06475183994335822	-0.03909890773192905	-0.028335233352037314	-0.016303654578207337	-0.01515596213892661	-0.009219671671101522	0.0015135994984375972	0.00724475950418093	0.004645371989180781	0.006741684787392055	0.011730338073552839	-0.002692241737933876	-0.00034717771796770325	-0.002920542426630479	-0.0017007199300027062
0.07774637578846785	-0.05384644074944727	-0.03766476493086995	-0.018765156262972905	-0.015298845358055837	0.009290266859801947	-0.02254883350901528	0.0053862853606158065	-0.012308087004976282	-0.009935919132108477	-0.006970376273482211	-0.007127306140647052	-3.664462092580163e-05	-0.002010515908331515	0.0021190215477272316
-0.05709546217502122	-0.03925247977796776	-0.02147487335683476	-0.01482878493861374	-0.012620723663142661	-0.0064070317569579465	-0.0061414550806102655	-0.00937932820414153	-0.0034842160935868744	-0.003179149135647068	-0.0026314713051134786	-0.002699199720909735	0.0026120671137046716	-0.002203976399633069	-0.0013533272243719079
-0.05575595126623764	-0.039072000829606844	-0.023076641111025337	-0.014985998900309922	-0.012573033113480398	-0.005392609501482499	-0.0060862675074578225	-0.006952071684867202	-0.0031585454462923945	-0.002916214545681781	-0.0021482582675826653	-0.0030006898231279278	-0.00013545598522561567	-0.001230672937291828	-0.001213699161901827
-0.059509030674234575	-0.03990490928801548	-0.026018726876082376	-0.013361564401681054	-0.012282480561886234	-0.009354583076578287	0.0030278839481192913	-0.007946586431436127	-0.003005360283594071	-0.00309175191130216	-0.002631390130581764	-0.003401002985261247	-0.0032870963256995582	-0.0018734170256361077	-0.0012966311230243356
-0.025240069521550737	-0.050172647943210115	-0.03107947725074137	-0.01903677400117173	-0.018245555543502868	-0.010620546423041046	0.0023196364873886563	0.0031171851759539764	-0.0053174280227363275	-0.003432090960796446	-0.0030409135920486732	-0.003931876118849489	0.002932808343363405	-0.0025603618228616397	-0.0014589311231299421
-0.08104144856005653	-0.04457641485290357	-0.028738325400703448	-0.01544683721938368	-0.01599386669924198	-0.011469435034766492	0.0020827358919267456	0.0106503365614643	0.006340041749911818	0.0025905951890936693	0.00873302970072803	-0.0035522164297281333	0.0010417373430666283	0.0014724967547023432	-0.0017505731860701756
-0.06568792882452501	-0.03303015087472342	-0.01597239067098214	-0.013258013835009238	-0.013429229205412997	-0.005153712996464044	-0.0065382624707084926	0.010816463648711692	-0.003930914257826736	-0.004236788449208701	-0.003090084191851823	-0.003925483596181846	-0.000587893249406395	-0.0010996135312907772	-0.0014876376027676969
-0.05713277793121053	-0.04209795668094749	-0.02527724742825412	-0.014192336900815582	-0.013522338492138287	-0.008480929459161051	0.0020203397302156843	0.010398425243654384	-0.003097946915190611	-0.0016324212656710602	-0.0025927836339820847	-0.003752473469099758	-0.0017134202447025024	-0.0016910684754222508	-0.0014790865733922158
-0.05035497933274901	-0.03845185561842029	-0.023652325848114438	-0.015281527939806947	-0.013405989810919462	-0.007083748425173415	-0.005915697979524991	0.010426503219816453	-0.002961134578635915	-0.0037188427942416767	-0.0029674697548906946	-0.002868395763651713	-0.001893777710584679	-0.002340807645743408	-0.0013299061820399053
-0.06020113507382103	-0.04507654436440742	-0.024498227160057288	-0.009983082750052882	-0.014722764277819092	-0.006787555184321607	-0.006015929303853273	0.011494725472603015	-0.0036548700762864717	0.0011203665330160666	-0.0017567492092849155	-0.0036566688171391477	0.00018219660691221986	0.0004149181178448005	-0.001644151416508787
-0.07898809684022665	-0.013325627765486792	-0.015924865276861856	-0.015118021381317728	-0.00037287836955485134	-0.0060824718089949915	-0.008505438430840616	-0.0016326644445056662	-0.004522649299649846	-0.0052868316218022465	-0.0036750290976451236	-0.005340432179931494	-0.00043888147003972173	-0.001434106114521201	-0.0016629952907352978
0.11858118682216215	-0.09690534838224986	-0.06407429172288247	-0.009814311335341596	-0.03546890237289284	-0.010090399720667501	0.004912818049400026	0.004746740083332175	-0.019546090788545082	-0.007513339362682671	-0.006518407657967694	0.004801467874491638	0.001628130017571668	-0.0023663394884355345	-0.007437528287494624
-0.042683964045610014	-0.025132655320734536	-0.02426551072164614	-0.020276206916973242	-0.018386101022715092	-0.01040014613324856	0.0029469985657896943	0.005704826501245142	-0.005473408444004245	-0.004831439760005194	-0.002003226211391789	-0.005401061406914861	-0.0005638756493339544	-0.0023343882479490816	0.0022212936886151697
-0.07013023259360467	-0.039808398493067235	-0.025580401305439062	-0.013683715442270797	-0.013575855397188256	-0.010129248476021537	0.00287644158982166	-0.009256316370768526	0.006463761417117784	-0.0019021742775969588	-0.0028219506996053894	-0.003200224885157058	-0.002069996548622515	-0.0013530952168551225	-0.0012790448690601938
-0.05527066322133269	-0.03915402304207302	-0.022387266726495936	-0.014190434669815634	-0.012843777604326152	-0.006244993347266151	-0.005200455902647428	0.0017536052716578213	-0.0034514048895780674	-0.002907352536253096	-0.001999913496592795	-0.0029687851109792443	-0.0008364185636084689	-0.0006479387906917501	-0.0014179675217128325
-0.06696400969258018	-0.04275743787296782	-0.026917672227389056	-0.015697720989476027	-0.0146163492169775	-0.010553370314914124	0.002736543957183852	-0.007625691037152968	0.006129330499387014	0.004827938275324865	-0.002309284489455528	-0.004132950897457109	-0.0015548152222166843	0.004255133189698702	-0.0018644166634457743
-0.057806118547290286	-0.03826375250142163	-0.020980499791857694	-0.013731843802772786	-0.011606151202341597	-0.004780863529880473	-0.005764790493078779	-0.009295964378315284	-0.0030384401182887333	-0.0032059299889915633	-0.0019742473216653013	-0.0028891137734406774	-0.0018591601216107832	-0.0015831649547832997	0.0008453697888478079
-0.057963363601965	-0.03880359964973937	-0.022973081380540026	-0.014066629693661526	-0.011201290486559592	-0.0060116361637031265	-0.006000002823911422	-0.010820811271067692	-0.0032395808029692667	-0.0022814022494333504	-0.0017945030873206885	-0.0029710097356148955	-0.0020418054975920308	-0.0022535227188645937	-0.0011311860199234997
-0.05559728529143621	-0.04182068385886112	-0.02453098011045083	-0.015414410803706565	-0.01404980338560186	-0.009215353481557335	0.0014556342211137572	0.006132013007415738	-0.0024993709040758883	-0.001412320459294961	-0.0024779623383634486	-0.0038659548846569415	-0.0008551796858971201	-0.0017052989832819583	-0.0013584600209326629
-0.061425317658717504	-0.0400661786291409	-0.0219927237157854	-0.014717165004422448	-0.0039071132961835215	-0.0059774424444611705	-0.006177551426892895	0.011005150481111014	-0.0030261274614926874	-0.002363121402989959	-0.001273444634530097	-0.003682996376260672	-0.0017538649289711129	-0.0005009897031343886	-0.0012483253605315482
-0.05407919643182225	-0.037738667323284666	-0.022232743832584896	-0.013545964990512162	-0.012378431183556981	-0.005733034176129073	-0.0051641930924484795	0.00806667649517065	-0.002630134143794139	-0.002780526106948659	-0.0009605927315465415	-0.003230185844093911	-0.0016297365560465117	-0.0014968003705647488	-0.0014687331865931511
-0.06898415766510431	-0.03948185390158756	-0.026010773633582146	-0.014032947431656253	-0.013855934204997693	-0.010942621494449143	0.002668122464359434	-0.006361084349515481	0.005643755907951408	0.0033835466528409366	-0.001671807164670665	-0.0038915200737289104	-0.0029260410632385957	0.004800518294734882	-0.0014091574681514404
-0.1103823590737399	-0.04895299315341401	0.01902556298119412	-0.01704701375422556	-0.006054840018526507	0.00905253670418716	0.007982140180817344	0.005375014219063142	0.006580937459102426	0.00030733015823891847	-0.00557835835199402	-0.006483510536873574	-0.001064974065217607	0.002261846473082514	-0.0024078036393534413
-0.05511711322341674	-0.04411809330938993	-0.02720700021283996	-0.015903549306985554	-0.015503923119144062	-0.009861541171553212	0.002056959964351734	0.004603943889690353	-0.002860620879255445	0.00011530131171284076	-0.0016680479087513153	-0.003802265559857762	0.002841857622151481	-0.0003433915771387442	0.0021407133673912505
-0.09316187188330939	0.02297543533502203	-0.034344034532580295	0.019895103250393422	-0.012456620229070786	-0.01127972545008021	0.0031139867743708543	-0.01472685437392142	-0.003738606854739531	-0.0036800831410734327	-0.0029520561464748494	-0.0042031411151899475	-0.003662161449291428	-0.004466961090878904	0.0017649002197437829
-0.05585230489412948	-0.03767676885197556	-0.021749141229261654	-0.013835761075124804	-0.011391240735632713	-0.00512288184149411	-0.00534231146377336	0.007617157280425361	-0.0028368067711024964	-0.003281449002696566	-0.0020830245282559383	-0.003183274171544486	-0.001574978487022487	0.0006699697430321067	-0.0013539403398764634
-0.06156036730764149	-0.04057625697128231	-0.021549252843020318	-0.014264909564186839	-0.01065378275362179	-0.005042098761213304	-0.006292734940891331	-0.009084124277117769	-0.00354738872111265	-0.002936970418536675	-0.0021470159870884417	-0.003284379637610218	-0.0020326301789420284	-0.002589310187096708	0.0017497359645880788
-0.055351220852863876	-0.038905160062222575	-0.0224259282936815	-0.014337766568854987	-0.01192509463037681	-0.005942046374897555	-0.005708450095044328	-0.006820598908307412	-0.0034812034506553993	-0.0029791217452772635	-0.002513116854761641	-0.0030681812008019286	-0.0018942936962545822	-0.0020666339066954917	-0.0011858671083293105
-0.047402921641244586	-0.04581817076862652	-0.033100711077518934	-0.018743409792476542	-0.017128337305069387	-0.011203844623098688	0.002211833132238278	0.004390566731747369	0.006768933941445681	0.0068509124883275735	0.0005838616855645609	-0.004644916568839021	-0.0022640753029827807	0.006120712576100775	-0.0021942262781743734
-0.055818586324958175	-0.043166449620248154	-0.022924833058355142	-0.017262311138586766	-0.01440969256836748	-0.006327256108819623	-0.005185180340384421	0.011841355312826204	-0.0038149958782356377	0.0007943221410291974	-0.001822645589396867	-0.0042012575304706205	-0.0007575303794881525	0.0053035664130836125	-0.0016103331930071056
-0.015229059082435043	-0.0473498231817433	-0.02978655599734253	-0.015221095153921832	-0.016633250542466657	-0.00798210923894916	-0.006278802814588505	-0.008009129240551638	-0.004379329812005858	-0.0035543940423017678	-0.003170089979887255	-0.003291346643233682	-0.0019831153672192642	-0.0032756183715313947	0.0019845123892118406
-0.05916107323116163	-0.04066350127542638	-0.022225378337370604	-0.012418184634850688	-0.012638481570120224	-0.005448471180472123	-0.0055717688137892265	0.004636849542429735	-0.00355957002595015	-0.0026468845587127527	-0.001320950097195882	-0.003031507177259359	-0.002509835073439183	-0.0014750254939578445	0.002131745159730146
-0.05745214107660634	-0.03902268593931648	-0.02579724130157276	-0.014462756376279431	-0.012127170714452108	-0.008986087301622616	0.0029122364925682977	-0.007961463497370928	-0.0031499414438425403	-0.002774271775458003	-0.002289571281686685	-0.0033071828193255537	-0.003012372808109831	-0.002369279206590551	-0.0012774583000993741
-0.06398804336383138	-0.04250117585896041	-0.02303824365735328	-0.015132621362903609	0.004226208971342487	-0.005711392762536597	-0.006424302120680518	0.012358439233838118	-0.003129469503373564	-0.003434346889504346	-0.0032499291520074673	-0.004113270031312355	-0.00040994022006315934	-0.00010511988764100032	0.001532054200433013
-0.08024572770942515	-0.04872413072798572	-0.032375976230745895	0.002133459291392769	0.031105945516031186	-0.008470807787456817	0.0032308316009900715	-0.002450586300936326	-0.004023900663600286	-0.004987144947201467	-0.0027234610349117835	-0.006221357591994899	-0.0025198462309612315	0.0010325985635732976	0.0021339193718837583
-0.047581959039930476	-0.04212727873730505	-0.022472564534206145	-0.014334550952103994	-0.013534339796417133	-0.007593659162135481	-0.005180599548868477	0.008068499348705956	-0.003324068246179301	-0.0020952205792875204	-0.0005732723768083608	-0.0033182075710518474	-0.0028526929822828935	-0.0012995731588758103	-0.0013809897151066347
-0.05926489446005822	-0.04069833437419561	-0.023086357097684244	-0.014633392286863365	-0.011296523647738201	-0.005444404313789325	-0.006327760520923832	-0.010181382043630548	-0.003808200728966685	-0.003092331428073372	-0.002022658695144956	-0.002856599573895987	-0.001785408515384596	-0.002275947058306085	-0.001240539835457387
-0.055730197800271344	-0.03854548578331527	-0.023267310398353724	-0.013187246479039173	-0.012440822400901169	-0.005415910636487389	-0.005889263685937591	-0.008449420882452359	-0.0030469625874052345	-0.0023852471993585475	-0.0022377949653817546	-0.0029822075601810953	-0.0018836358041009673	-0.0004495321332426343	-0.0013415513748019532
-0.057122527790318275	-0.04206256430982631	-0.012838200026010051	-0.017023451936567284	-0.01418555743314502	-0.0014589610892839734	-0.00743715708825588	0.011357225148577094	-0.004192614416943894	-0.0034067313981366565	-0.0029091742807215468	-0.003643752674788912	0.0030342954956178564	-0.0010298856597722808	-0.0015741486518558077
-0.05706619578255063	-0.03924623249156781	-0.023419154538189633	-0.014437150992874908	-0.012357693405292313	0.0032124459400188084	-0.0075189824828521745	0.009108223113322	-0.0031917445685342547	-0.003143571054465187	-0.003350543524123701	-0.0033489558585385803	-0.0013068574000351667	-0.0013216601716508145	-0.0013262341935758497
-0.05568345324138027	-0.03449531587032234	-0.021474907414687903	-0.013884018757954555	-0.011842531926099723	-0.00613038068677794	-0.005754111467567332	-0.007675160132486032	-0.0030489039855808413	-0.0030736294556661255	-0.0019876632057879784	-0.002776687015866037	-0.0014200906256148045	-0.002158782179310661	-0.0012805042290798757
0.015353403501645697	-0.05404888655237702	-0.03180750263100128	-0.01546206291072611	-0.019432593699540226	-0.008050642235679126	-0.007101721497752677	-0.006835182951229425	-0.006687305491297556	-0.0038804668490377225	-0.0027950245282418627	-0.004649516164156482	-0.0028707149530110766	0.0008750023400107982	-0.0036002528141486265
-0.0539297918696576	-0.028822791248276684	-0.022215449811727673	-0.014024272083700473	-0.012325820780052739	-0.005953098338686156	-0.005841579105200479	-0.007621281203172097	-0.0029810879714119343	-0.0028307931974313164	-0.0021080545826896242	-0.003121811425340961	-0.002081390792810613	-0.0008590462048337641	0.0017737644215477322
-0.06323441816676699	-0.04046728646987941	-0.02354836590003971	-0.015014820656286081	0.005460441659859389	-0.0062607239584469305	-0.0063699395131523225	0.0028361437401739163	-0.0025748675037841197	-0.0021751135991067588	-0.001205648821404704	-0.0036886230129656544	-0.001809629392145544	-0.0004406996238270166	-0.001133356199480347
-0.06885648299211923	-0.04152816231427072	-0.02744619223404356	-0.015341311247164324	-0.01409332075980077	-0.011140372470648306	0.0018924515364231993	0.004132492885768203	0.004677386535069324	0.0013119984870367772	-0.003012581316425514	-0.003799406258990745	0.00127890962078009	0.004776979650350826	0.0038199454852667404
-0.029446243078821717	-0.042917034068218486	-0.025992446615503723	-0.01742108676899412	-0.010211353577937003	-0.007686551770451365	-0.007159962470664597	-0.004826355503104436	-0.0038495035996631054	-0.003404607633287107	-0.002803097375180357	-0.003094754255203023	-0.0008106319640591201	-0.0030128791363613046	0.0016890349102263798
-0.05764341323533402	-0.040713997574453556	-0.022999911247289104	-0.013861262525312607	-0.011934021043826107	-0.007169073855069168	-0.005772522861726023	-0.010544112953133471	-0.003345278883794034	-0.001517527351578462	-0.0009400545042149026	-0.0032693432185387367	-0.0028991427009540122	-0.0010688687817308742	0.0016860835703841688
-0.0573142129342775	-0.037457617837572774	-0.023088276541228296	-0.013562379673077335	-0.012078260638041835	-0.006063255591227404	-0.005969784390183246	-0.009473582308263298	-0.003133139923980013	-0.003158259906451546	-0.002629157386143911	-0.002884018402292916	-0.0012809828311024472	-0.0025176566430782426	-0.001241777539874291
-0.06491429091425618	-0.04252531216617749	-0.02248637530380629	-0.015571097250167308	-0.014998745379553594	-0.006328894570418672	-0.005588189073031421	0.006571997870564287	-0.0034421939002776173	0.0007350380235295305	-0.0026297604381699436	-0.004048245608699113	0.0023916481617766517	0.003293212280963624	0.002865981022935388
-0.07995137697172502	-0.04550590849601116	0.009278115883859437	-0.01662984469179812	-0.0010250793980545023	0.0018553194322909574	-0.012627819452105102	-0.00662807544904931	-0.004962399300822603	-0.0023847876844654025	-0.002237764021322002	-0.00400913892080716	-0.0026379616882581227	-0.001547175019539125	-0.0013515374971478618
-0.06438436231585455	-0.039535340595901275	-0.01415829723582548	-0.014763342121383548	-0.013755026474700425	-0.005057241931790542	-0.00713050012604985	0.011931506495822045	-0.004203486884654171	-0.003755016554954095	-0.0030996240350975772	-0.0010951698527829788	0.0032857527927432797	-0.0015479164439277514	-0.0014478894955397689
-0.05917009882740527	-0.04167302855043702	-0.02518329078798655	-0.014808157952521033	-0.014067929888591377	-0.008873175500610349	0.0015666973885429603	0.005955464990504584	-0.0036574833813330238	-0.001589953463546611	-0.001218232564732064	-0.00436432300181556	-0.0023713356242090616	-0.0014768724812554905	-0.0015687050074132457
-0.04744776601197915	-0.0441080902172834	-0.0273566636531031	-0.014741086857777806	-0.015035988374994282	-0.010247262072253573	0.0019715167716505555	0.006106000576412779	-0.0027693240320327173	-0.0021640971804381803	-0.0013289372684916216	-0.004244743549523554	-0.0003390605059621485	0.0007874345574116767	0.0021793557188807327
-0.019268323056951336	-0.04470719436908647	-0.02706373006083564	-0.017795654870674756	-0.015446934852928893	-0.00761091220202803	-0.005665423830422352	0.0009384305633026624	-0.003982511439629823	-0.00313487753637437	-0.0016248293445203657	-0.00341088812175445	-0.0024913498109208634	-0.0010376732712574458	0.002102175153675787
-0.09258681901408865	-0.037281377857452426	0.0054963747577710855	0.0023215033228896013	0.0033402317706099477	0.00908937821247515	-0.02117236347619527	0.0050699923339692825	-0.006845765041824135	-0.004693124887895379	-0.005373216341441632	-0.004175819979038057	-0.002148803997872948	-0.001400724846846636	-0.001134387457542135
-0.07305176335851966	-0.040463851677137196	-0.02609533642942577	-0.015457823760569584	-0.014003908081335698	-0.01084604981071111	0.0014367299305016834	0.011099683290820584	0.005922081074220235	-0.0012998872804032163	0.006854817895127321	-0.003792691515610408	0.0005700217938152616	0.0009625318464240228	-0.0016063020106068468
-0.06650134942921773	-0.04440523644078657	-0.022781980357027755	-0.015642165054649042	-0.012348414954711201	0.027623117367904966	-0.014606885597404771	-0.006822740119580803	-0.005104904335703752	-0.003772302455506098	-0.003677218571146548	-0.0030004231988432118	-0.004193729650665489	-0.0025929170983820405	-0.0014276285674182652
0.00385664623334516	-0.05840244896362403	-0.03441153909691864	-0.019569986404263853	-0.011569778102323744	-0.011398981034150652	0.003529405564548173	0.005247364043077436	-0.006562643843088179	0.0016538631641753111	-0.002491574518195005	-0.005442911658956691	-0.002349017684340732	0.001339023284037782	0.003231706256202682
-0.0742481087729803	-0.03554027897187482	-0.028448661216653466	-0.013861368865649265	-0.013811701530186835	-0.011150153850197755	0.0023233044654282515	0.006931798734004772	0.005774569372032084	0.0012165532784199665	0.0009095950631917684	-0.0031856514846393836	-0.002566097852346391	0.000134717881243381	-0.0017570700112162622
-0.07027309011187417	-0.038214841681732406	0.008683685266154154	-0.018222373455933603	-0.01201672141921086	-0.004829948902942828	-0.012272480091393102	0.008803664325550492	-0.004583323869297667	-0.003627360167574356	-0.0036338475540267415	-0.0033540963015629777	0.003493817007842641	-0.000844643890439519	-0.001312597181983198
-0.05717243495806258	-0.042238386895642924	-0.025489196616230565	-0.014520725192455498	-0.014328985567717034	-0.009257246771996252	0.0020452775840510196	0.010663966011846032	-0.0033245636181331215	-0.0027862914440534227	-0.002686510472153922	-0.0036492260061080774	0.0036248203228681436	-0.0012172577247081635	-0.001582030302754055
-0.05524023009716544	-0.03638011881596086	-0.021889301298882183	-0.013793351780599506	-0.011856481861213597	-0.005625671031310513	-0.005184565785178204	0.002978902596140523	-0.0030382011208021247	-0.0027053981355905474	-0.0024194044606280934	-0.002949189147750445	-0.003236077732201802	-0.0011344284615374368	-0.0013460693474557973
-0.05436950265918947	-0.038537715629605895	-0.02180759125961644	-0.013950509083250082	-0.012244098033372315	-0.005835234503972194	-0.00521069485803403	0.007302080652904084	-0.0027080175084638796	-0.002746685146139731	-0.0020663411671804697	-0.003140888048091935	-0.0014637039462102328	-0.0018208115879475458	-0.001338948155976406
-0.06287175113471584	-0.04105129231350362	-0.0225263065748508	-0.014977420639801033	-0.013853094213262765	-0.0067453568047257965	-0.005706075778769547	0.013340553551464598	-0.003078667387258787	0.0014167507037752371	0.0010800514398421176	-0.003696328949743054	0.0020039260341997663	-0.000963093928501251	-0.0014313949783020283
0.09499787552443158	-0.0416092906472797	-0.0519389254618113	-0.00490505974711907	-0.02672350575308319	0.014659409847697437	-0.024251745131587482	-0.0007968947586007191	-0.01873362421024354	-0.010437672306545543	-0.008396958085124553	-0.0048164632069155324	-0.003933384007109489	-0.0028495856358444448	-0.005604089541892308
-0.052841810848438385	-0.03827608475993561	-0.02196974209404453	-0.0141499958554345	-0.012977534872042803	-0.0062353956009298436	-0.005243494142533217	-0.0006823620961804399	-0.00327551752270906	-0.0029349900134219447	-0.002809694563422503	-0.003298067134694719	-0.001818644028859187	-0.001541436232328338	-0.0013649735707915171
-0.05394157343273358	-0.03878684668008462	-0.022468240844730945	-0.014756700526485296	-0.012783244336183962	-0.0064149641001382115	-0.0058226821149539865	-0.006929999522978775	-0.0037371449187536478	-0.0027241593495505746	-0.0021073081324274033	-0.0030234512016895994	-0.0019332990393387947	-0.0020155013973401107	-0.0012587432033347543
-0.06482968358509751	-0.04196712098843618	-0.02321913832371953	-0.015300941012628222	0.006139485941632649	-0.005333275813838474	-0.006719563600957855	0.004654522260854441	-0.0031088361065588184	-0.0031133666927253443	-0.0026572807923528753	-0.003322879518187437	0.00021509918448641931	-0.0015897012216615207	-0.0012513620035200562
-0.05485800759781188	-0.03470314997433343	-0.021326172722819177	-0.013816789313880397	-0.011498949899275121	-0.005760725628797824	-0.0055573371303570184	-0.0019018781212190145	-0.0028870558599554913	-0.0028205986983682197	-0.001939744414908304	-0.0031331361052448652	-0.0011227711252400569	-0.001955011704543945	-0.0004119646091601896
-0.059450136437590714	-0.040723741955935894	-0.026552222396416046	-0.013485910831921143	-0.0141413630883615	-0.00845253334665477	0.002153206452859464	0.010689330212829529	-0.0029761701809047575	0.002443227648170237	-0.0011027348386778296	-0.004024616073174185	-0.002299055752399861	0.0032273184271567937	-0.0018053988956153182
-0.04814528263414008	-0.04828886828565111	-0.039277032431410244	0.015304582226244819	-0.017194889999602395	-0.014506447405248946	0.002761007750000162	0.00928380386248857	0.006993871923558281	0.002366744203620261	0.009394243895616512	-0.004294525340115042	-0.004246878624729286	-0.0021841345525654486	-0.0015177277767045752
-0.06120508802189931	-0.04084520058653686	-0.023196267778003987	-0.015402899699449484	-0.014028000294776523	-0.004331682932377122	-0.006641489263974687	0.012295928028372306	-0.0034118891538485107	-0.003025206442582175	-0.0027798495903253013	-0.00083236374493378	0.0027878662997677666	0.00395570763555567	-0.0014086463657909767
-0.05463536918484059	-0.03814293963749883	-0.022587365656919475	-0.014224759725346411	-0.012201248095423039	-0.005736360924254364	-0.005080500705158316	0.0060708736024289766	-0.0029758008532182567	-0.002811580398037174	-0.002414576617225512	-0.0030999312257175404	-0.0011935033437155932	-0.00024342329096538359	-0.0013512957118863235
-0.008422086204816439	-0.053658213068207936	-0.03570879674569638	-0.018863940258159833	-0.020353248147495433	-0.0020827435170110136	0.004046606563114994	-0.004455907367025388	-0.006346121448223332	-0.0026902197645865583	-0.0034297274033923486	-1.7493417057902638e-05	-0.002398671384014258	-0.001322429350345718	0.002983491654697832
-0.06901933486501236	-0.0383581110575173	-0.016643697461767575	-0.014619271620254892	-0.014066716190851232	-0.007483835627942061	-0.006399070521980271	0.011569608995574404	-0.003919716504579541	0.0024659297854725754	0.009390667405356642	-0.003951793493473115	0.0034054093723698904	0.0004491718829877331	-0.0017223803368780536
0.09017051247805533	-0.0771835649857129	-0.04877921175139306	-0.022289734821141674	-0.02472234149744232	-0.008262952442086104	0.004164622567439475	0.002920806535522924	-0.015176252018580376	-0.007180247605788889	-0.005751818190634763	-0.007640939305534071	-0.002576644647057801	0.0042076705910218965	-0.005383785179464723
-0.05449342462562169	-0.038893255852774665	-0.02216924757460051	-0.014209917004447719	-0.012587893435925656	-0.005382192837508763	-0.005368182547511269	0.007898283527811644	-0.002808963614431677	-0.002848827564049993	-0.0022504047442057453	-0.0031340487069468946	-0.0012883989328857828	-0.0011328976612557378	0.002177375225934671
-0.07705419671215845	-0.04101955826172141	-0.027931990143018424	-0.015180263794601566	-0.01502796604441478	-0.01063612254403548	0.002426116336129324	0.013463409476281274	0.00684287563497329	0.0026220042301516103	0.011110994541954211	-0.003871462859555701	0.0032487284937902034	0.00038724140123048685	-0.0017193714305513389
-0.056821392157830775	-0.04534391769799827	-0.027088229002645813	-0.014543276398529049	-0.013107950182259914	0.0005409843105918076	0.004066781508731807	-0.007499966493687663	-0.004072045382667666	-0.002202935053481774	-0.002581041834132286	-0.003592562356396986	-0.0019458350116030516	-0.00013816501049694448	0.001707889924253322
-0.06872002736164957	-0.03964939212165251	-0.02600972261321355	-0.015459297763387595	-0.013484138450651518	-0.008514780828432066	0.0021223932679418243	0.00661602038543173	0.005700182053566273	-0.0008023280138437061	0.001094380719944967	-0.0032941804000591636	-0.0017005219922198794	-0.002178762186904021	-0.0014089038992961367
0.14983524903466813	-0.0832945391324024	-0.05384195496596454	-0.018239594356282456	-0.02716500608932631	-0.01083951187603914	0.004317535565799847	-0.002352002750015792	-0.018315834958773383	-0.005832186355821229	-0.0069066054134570894	-0.006004805579306009	-0.003941150621296251	-0.005357557032817358	-0.005686072430361803
-0.061752659027460556	-0.03622530224744167	-0.011775147253666346	-0.01584392724467563	-0.013164280771094534	-0.005006167580954632	-0.006236811488680111	0.013091642668699785	-0.0034554779690885765	-0.0026689723808205825	-0.003024645273856258	-0.003396004954674042	-0.0017649074585359495	-0.0014086440968042676	-0.0015113096982778812
-0.058586919693731455	-0.04019948027165165	-0.023659650175316585	-0.014299310929815574	-0.013556938897155238	-0.006262889905722294	-0.004797243874026967	0.011445751340821674	-0.0030645381522651106	0.0014382271004113865	0.0016725647041407313	-0.0031826920431744406	-0.0012637879949186019	0.003432066313071548	-0.0015978412627340424
-0.057599635450996695	-0.03959570632443047	-0.022136971490942795	-0.013985157241971096	-0.012435342668220063	-0.005661427532376782	-0.005445697420299946	0.00851712231916662	-0.003247052529811569	-0.0028220939003659414	-0.0026913444435821103	-0.0028784763302234515	-0.0012349627112485323	-0.002214713044553297	0.0021127476573448364
-0.05515412335641974	-0.04152084132332175	-0.02271439802239032	-0.01514348208317818	-0.01377223041148468	-0.004744022896440574	-0.005116094787206907	0.016185225900827008	-0.0034010724101475654	0.0018248509316926922	-0.000992770708343105	-0.003299937969975592	-4.747825700898907e-05	0.001592936986721333	-0.0016441912964513768
-0.07272820205739887	-0.04135979481498003	-0.028257957052774157	-0.010234127608670731	-0.014479003413237322	-0.010305959764094772	0.0023225457168802306	0.01565955098169775	0.005981817254585582	0.0027196582566799007	0.010821440243881573	-0.00393987528920052	-0.001086861283077018	0.0004203848595614584	-0.0017890390508156812
-0.0397678424894869	-0.04445661070549552	-0.024774517264514916	-0.017109881902509692	-0.015392506078204573	-0.007393570705256963	-0.005674902887886846	0.008170209245335007	-0.003870058697455007	-0.0025697367128731338	-0.002774708892892096	-0.0033894838985861274	-0.002148183503954683	0.0020430369231548514	0.002312334612705644
-0.054914780881545174	-0.038321660640873785	-0.021991302938170195	-0.01400093882222522	-0.012270459556288311	-0.005961619374855412	-0.005229404790878512	0.003251139454833339	-0.003145813832370802	-0.002649676533578011	-0.002394127920154361	-0.0033307825484143517	-0.00221259178766119	0.002045419703895735	-0.0014547278536222058
-0.05338464686771004	-0.03971771581117369	-0.021527192896093943	-0.014339619163299722	-0.013142937771977689	-0.005832666722908494	-0.005077264056184612	0.010620476283760174	-0.0024835744436970206	-0.0019877325724010266	-0.0024959046929055604	-0.003166149342525314	0.003439909946770722	0.001676723773011216	-0.001521865267454443
-0.04283206561084454	-0.04898547377850719	-0.034183838934920364	0.015787344226374542	-0.015695797851441838	-0.012208871702831291	0.003441893805215192	-0.007016755309981742	0.007396372716563606	-0.0007395573215581935	-0.0028418936799073616	0.0007924329633695338	-0.0033269700229012957	0.0037487600218893153	0.002831546597327466
-0.0005608024419346912	0.0399237771229694	0.028967687311855558	-0.0032907696523266357	-0.013222209415756466	-0.0055420582334983984	0.005459955230689172	0.0029683050732964484	0.006218799696763269	0.002429672899908549	0.004538344650395241	-0.014405633490365756	-0.0030783827366242696	-0.006777932054014116	-0.005990934610269618
-0.026006827126804914	-0.04361811259697133	-0.02405276930164552	-0.021561512044340703	-0.01963653586391976	-0.002977131141530893	-0.010496659104084172	0.009448539072276236	-0.006473904285830249	-0.003081312005835953	-0.0031051290291894394	0.014166036427969118	0.0030244592437472487	0.0009969791862748623	-0.0018668614312703695
-0.05833506967153811	-0.039493115605684324	-0.02173088462854538	-0.01469993925175692	-0.01074373139441163	-0.005108808887866315	-0.005079073628093929	0.011172180024132056	-0.0029018571648891816	-0.0025097440327368527	-0.0020402664583089353	-0.0032780336138834958	0.0001433606508434223	-0.0010415744366328165	-0.0012927314049262146
-0.04899046485784	-0.04458173220500222	-0.02854424866245349	-0.008266201408415679	-0.015729205432705833	-0.011331911394602903	0.002964476224203183	0.003416582067357314	0.008377440006111883	0.0004094978545032348	-0.003418821326552082	-0.004367639596676695	-0.0015274784669049321	0.006702326142488431	-0.001611397289920339
-0.05476366602248175	-0.03813429444826544	-0.02217822958619103	-0.013884440778783987	-0.012150294857619013	-0.004705806374124125	-0.005208059640443681	0.00657053769425442	-0.002607202726831411	-0.0028539721938658103	-0.0011926122613755887	-0.0030063476067271524	-0.0009181537198194964	-0.0016547039841542752	0.0025414513696220787
-0.059320840584888936	-0.040936990011587335	-0.025402713693854842	-0.015129303687202195	-0.013728070379749886	-0.009285557791014353	0.001994226423311624	0.009336011221086904	-0.0022462803735282637	0.0005487528573283845	-0.0013509242350703322	-0.0037540025290933514	0.003668618644723588	0.0014131570276787885	-0.001644920294000652
-0.06884667603958908	-0.03905288773515387	-0.014058871122913739	-0.015058026758810515	-0.013916831955834619	-0.0004085096332829592	-0.007321489408674496	0.011445560674793714	-0.003399054265878574	0.002457098241904488	0.0010667421322078498	-0.0039954838453052964	0.003727128743036815	-0.0006563352086592497	-0.0014843161613818491
-0.03409349012984751	-0.0451779047431098	-0.018380119357860304	-0.017308884661795306	-0.01711271476904588	-0.010235177075277898	0.003185341849336596	0.009205376264052274	-0.003916284490325968	-0.0030375056249441245	-0.002719881886727521	-0.004769353346673684	0.0028034357808428122	0.002339239408245344	-0.0019760837811898225
-0.01843625311221785	-0.046971261428199074	-0.027217358738441638	-0.016471921436001583	0.009954903730112439	-0.007637316743462509	-0.0075908730276797055	0.009507546333603522	-0.0047711413122693055	-0.003553301056568598	-0.0029843796305555137	-0.004285738546319123	-0.0016462363030286704	-0.0008687156869733406	-0.0014351256388846216
-0.058129569136117436	-0.03552702202308079	-0.02246577491282629	-0.013984832575366627	-0.0100564531255554	-0.005715340861395985	-0.006069625145540878	-0.007662210299449285	-0.003329723332460577	-0.0030253250534510207	-0.002341919907284464	-0.0028722505377304364	-0.0024211490262485615	-0.002535612931338822	0.0016948447536530708
-0.03143982537968734	-0.04377981970357683	-0.026453150718811224	-0.018143910421295092	-0.015457425708956234	-3.815166466254766e-05	-0.006430347152848598	0.014202559089328147	-0.0042461353628503095	-0.0007733064158586414	-0.0008642884573348519	-0.002242777716824292	-0.001013083225262544	0.0015394377440270607	-0.001558307039964203
0.10879671786838122	-0.07972362077585492	-0.032753708657242635	-0.02654895077220091	-0.016240410314535755	0.025082559266580262	-0.02256336626645284	0.004799360980372951	-0.016281212643667217	-0.008847501469662258	-0.0074517915999992215	-0.007175412486194056	0.002115324295160325	-0.0038684388113490007	0.004673804051781764
0.10187400103218691	-0.0605399783722645	-0.03339301798909955	-0.012656232719865046	-0.006089920903278194	-0.001959708371668663	-0.015311154750927885	-0.005095171957815991	-0.009521664881546942	-0.00674163476941223	-0.006135410730945071	-0.005276974164560552	-0.002507162828844217	-0.003184053201589037	0.003926272464336785
-0.05417442191928374	-0.04130856945046027	-0.02378707645080575	-0.003769492311494064	-0.012887212208962147	-0.004764835000707362	-0.005236911395159491	0.015696031883626317	-0.003346939553278935	0.001466973560235485	-0.0004297310233855707	-0.002640432691370198	-0.0018085104542543233	0.003173278843842611	-0.0015876415539478616
-0.05653282156517672	-0.04071329033609331	-0.026791918024464442	-0.016295146816371734	-0.01506967505721789	-0.012213547548433254	0.0028753763897882705	-0.004814688989760149	0.007480775820664123	0.00254015302280255	-0.0015260231049627276	-0.00392367436581601	-0.001792390724771795	0.0040726105014565655	-0.001430141736465555
0.019626320892439653	0.09061708140284694	0.032237342999978304	0.01912973429455844	-0.02341354260845953	-0.024639498769122636	0.004599348310834545	-0.008688236151217952	0.0036132596409375268	-0.016831095859678416	0.0061663947517550275	-0.0033449433156559137	-0.01236428334887788	-0.00038613628182807203	0.003364585074982394
-0.02876015955810614	-0.05428905891719691	0.018452868488731698	-0.0216136911774217	0.006709075384876189	0.004558079968178975	-0.017010173074902626	0.01014493668019879	-0.005870635361517483	-0.0030922039057142115	-0.0049769357173092285	-0.004777945859505644	0.004429889845228903	0.00026229711692504613	-0.0027610826970435013
-0.002604459553599946	-0.0515237176001154	-0.02779745717007076	-0.017438782538151437	-0.012432019912217205	0.007756875401860966	-0.010095960681904954	0.006314180069636016	-0.006387271313612066	-0.0029137788578391176	-0.001603062780810605	-0.003219791722202796	-0.002272994433073034	-0.0015790535257345702	0.003545531718982605
-0.07084744136068385	-0.04177219817122955	0.007380843273686094	-0.016237854939873664	-0.010016536572896839	-0.005734610571699531	-0.009921607375909301	0.015466322593843368	-0.004414834742330918	-0.002942122948158837	-0.00306567307865511	-0.002980945886716348	0.004219537319760679	-0.0003189851372129957	0.0022028407917907807
-0.052871290654279875	-0.040187163024502114	-0.022204586889736342	-0.011051735328703655	-0.011954629316946984	-0.005088767964481317	-0.005343280918151106	0.011456806254256881	-0.0024658682837070778	-0.0015917699696726625	-0.0005293148954835903	-0.002873289291081057	0.0021245906543740185	-0.0009472569090066037	-0.0015162368299834735
0.1065823356000252	-0.02230978330963874	-0.042165770452340906	-0.0247470304776495	-0.011636945386159107	0.00032720457932477017	0.006559233109319579	-0.0031657754983399956	0.009008063204459632	-0.009871200659970011	-0.009889757524142253	-0.008931755606618305	-0.003678093462712969	0.000399480525938111	0.002580811192643087
-0.05560089377618057	-0.038669235430789976	-0.021818444712512024	-0.014801334996501252	-0.012413105150450352	-0.005798333508717557	-0.005230321819629471	0.014357443541045274	-0.0027738344469873007	-0.0021225873147472157	-0.0006571044297688284	-0.003383576844941708	0.0010543756219397115	-0.001505450675419244	0.0021434450535508516
0.14173862521411537	-0.05392394793319972	0.014379635991834252	-0.011188362276975247	-0.005567288412419533	0.013172345178103052	-0.04110082099716259	-0.0073615978176081506	-0.021894650354534893	-0.011624606453175602	-0.011530818482940205	-0.006190317029116497	-0.0052503261800042	-0.006073092316030972	0.003380738099749337
-0.05537751144940247	-0.03974486683838919	-0.024208775804685816	-0.013538509525979056	-0.012310426877019588	-0.0076337324452412265	0.0023494572706212183	0.009443703383134128	-0.0018367798468715557	0.00012907352585912518	-0.0009151012888988798	0.002509434389251596	-0.00018721803893596189	0.006783380517586883	-0.0013329886648839634
-0.05250638957964676	-0.040328546717448725	-0.022267990270181285	-0.015030405007585842	-0.008996959362379799	-0.004744837612614777	-0.005578139126338985	0.008181864794352253	-0.003408255710217773	-0.002707461803478378	-0.0022187769883943976	-0.003123663352849985	-0.0005391328996092134	-0.0011099104394172688	-0.0012806130466908225
-0.05638789131178813	-0.0313692096022902	-0.022075948467097074	-0.013144872584846616	-0.01129788069353937	-0.0056604320452557965	-0.006116177072141125	-0.005315426376031144	-0.0028657420079956654	-0.001929148756601942	-0.001955165055471022	-0.002363669392069899	-0.0014640167659472293	-0.0010256179238839651	0.002148901874629588
0.08891142474873519	-0.047507531607497766	-0.03134448655428635	-0.01797651360302181	-0.02153364118173873	-0.0003486000595130839	-0.012134234487308193	0.007613377405723262	-0.010151318320765062	-0.0057429784530459785	-0.0038702326749822714	-0.004658573951568466	-0.002041978730063477	-0.0008955678783542139	-0.0039462193756087715
0.08970643506452645	-0.0547884223567746	-0.007037365360765181	-0.0019037405845549592	0.0035789476809768707	0.005436445223186772	-0.02269354791188397	-0.0038293986663590733	-0.011282514646492554	-0.006508873250566463	-0.004308001265674308	-0.006281283472220892	-0.0031081907225892504	-0.001341866218987471	0.003801645680710909
0.11578458770905141	-0.05448926832400055	0.016346761120603147	-0.010377661987379019	-0.007412519022516828	0.01892347824246925	-0.04294743044321476	0.0064991003483934814	-0.01891379872714805	-0.013250913012187662	-0.01064588633171362	0.0008096989030633827	0.002159390739614851	0.0014684264132367706	-0.0032147829175478743
0.11942324850503237	0.02049982997149878	-0.053246718659906	0.03707951800499818	-0.019615644318374318	-0.0037581239185647277	0.005296791419814144	-0.010185200234662432	0.007946323626045004	0.0010471711600950112	0.007127440299249205	-0.010114582015195116	-0.007549289494865612	0.0006990162321341965	0.0035707193632657053
0.1342591619386614	0.05913910066082864	0.01937555730240135	-0.016705658461091205	0.019070660103837875	0.010553452225765491	-0.05497403173658721	0.003736950610581524	-0.015153909649114908	-0.015490410450265918	-0.009642238324277332	-0.0021922893470291754	-0.0029982424147678368	-0.004143418481705962	0.0013576288669942317
-0.04397227284832733	-0.01646878869367738	-0.03379904691210169	-0.01335607721151734	-0.012463825126379306	0.07295951253622382	0.009451100183785262	0.01031515239358853	0.015221439880556983	0.013893966515944886	0.012137333731241097	-0.004011789578998131	0.006446699303979074	0.0004517638953448114	-0.002392039574651883
-0.07047604740063344	-0.04364812996340482	-0.027156083645704265	-0.008674636138279228	-0.013984622430647825	-0.0067553556120983115	0.0033650897201351984	0.017130145198996426	0.006996836377274782	0.013321254387175328	0.017269553750126107	-0.0037315969242587457	-0.001410317348619477	0.0035625881265830763	0.004594661101122574
0.047218734599107054	0.06721389123467111	0.04006531320692828	-0.01925199559466814	-0.009386583144406225	0.008393007652969464	-0.031079342486534295	-0.009657639356825306	-0.00724273349687306	-0.00939360138250433	-0.00691727640087434	-0.007715435586914552	-0.0038068408419457936	-0.0036046218604195465	0.0032279999620618742
0.026061319694294413	0.06236812348025623	0.02189711872401026	-0.015736341581354184	-0.0013946159832953465	0.016546927904466376	-0.035338246025250035	0.008189859946115834	-0.010127839181197893	-0.010131820591134332	-0.00412863847489985	-0.006493776903528082	0.0024901000828073875	0.00026391751710518535	-0.004050357247193202
0.03812534929212215	0.03254406187870137	-0.02713124132823419	-0.005937794650753998	-0.0024075856172227554	-0.008007625606812507	0.005583196829765504	0.00436608559287426	-0.007968062242518085	-0.005210879235278146	-0.004416054033611711	-0.007451573273142673	-0.0020934722715262384	0.0010898941265577854	0.004875450427954672
0.10835629080607909	-0.06379152662562558	-0.045311519644123506	-0.01909634491230691	0.013856426551314941	-0.010647887871555253	0.005234523270646362	0.004769493995815208	0.016667509844160367	0.00010968814977165829	-0.0070120507250708355	-0.008776402260670252	-0.003229895286062533	0.00686951032729708	-0.0024756382334587684
0.1118400994126173	0.022756442976218864	0.01877890848804347	-0.018675279935988883	-0.023249759189048234	0.01918762208503283	-0.04040608979679196	0.006640466588524489	-0.01621769717753559	-0.007452261937190662	-0.0060694128341108305	-0.0011449461519596467	0.0032903370138715835	-0.005442435806279883	-0.003076766629812044
0.11733178244510326	-0.07603058490329516	0.016376470458181566	-0.019193985829370944	0.024727069975195567	-0.008516454401971988	0.010374212330596771	0.002509856843205326	-0.012901406376785711	-0.009323104259643975	-0.009230550923324811	-0.010195857768429404	-0.001339973748576614	-0.0014680448923310543	-0.004011234739881756
0.15640275645503335	-0.06379002918983182	-0.05213329138512618	0.002140085717462158	-0.013102591792414046	-0.00931870524926677	0.0056710402684042845	0.0062904163680591015	-0.01324540972567351	-0.006638490736499359	-0.003925362585326006	-0.005019151533668365	-0.004042551647427001	-0.0017467361829803499	0.007798296837845421
-0.035855379541334366	0.05762876643824197	0.046220551866441674	-0.014653646321167639	-0.006643422238788964	0.03482825524329477	0.00965588761112368	0.0029751797307843893	0.009205856704333219	-0.0055502723298137034	0.006113250583931801	-0.01131450690997302	-0.000890931800481296	-0.0037148357679770566	-0.004049228685726638
0.11020570495533356	0.0140268597081457	-0.04105639729389189	-0.01145066575308475	-0.020820152027717413	-0.008388062272528887	0.005411865322828131	0.0031485169316008434	-0.00871727290273291	-0.005884552535465414	-0.0047084379413579085	-0.0059436962312832305	-0.0004979958172686025	-0.001222278329114205	0.008952199771747668
0.10997425258271022	-0.04631735645435878	0.020228773419077594	-0.019977766526572165	-0.018638796478014037	-0.0037750735111402706	0.010985522443206223	-0.0013620614218453045	-0.014615535738706402	-0.006989391992247916	-0.007799387730941111	-0.007450463668593177	-0.0028680514963613547	-0.001182465704767462	-0.0030347465569601226
0.16743144667556195	0.041151046209528794	-0.03703495847195824	0.003152720036801824	-0.009746212909364973	-0.008122042477162797	0.005855722465078956	-0.002778701402244422	-0.017615446346972943	-0.010263775001389657	-0.0063286632607658	-0.001919612978196273	-0.004354638418686919	-0.006634532971103512	0.003533487362593535
0.1455904648125681	0.10409026980699666	0.0028642715197656587	-0.0024354898612531863	-0.02650110392049356	-0.011749129200992622	0.009889614352769657	-0.008098212620504948	-0.01288933851854801	-0.0117062928788322	-0.0090935683321648	-0.0013870571102828299	-0.0036199395166630556	-0.004322797649332058	0.002297201169311278
0.02008370837491375	0.060045276772255685	-0.0319779596993475	0.04579950021602104	0.00015591003353170954	-7.011180267472925e-05	-0.007381821955049866	0.008218665455721785	-0.0042882765787315286	-0.004305828691694373	-0.0018782752711823567	-0.004467001001600929	-0.0021136740684911514	-0.0016002099949663413	-0.0013439162362184373
0.11526910693127845	0.025444203296666204	-0.009066752936286603	-0.015126642704002331	-0.018709263351603018	0.005456556577758962	-0.0170454419446945	0.0012777505589220879	-0.012598734369613153	-0.007046494200987329	-0.0061936332229191714	-0.0021758772658205016	-0.0018441390343948753	-0.0017306861289523633	0.0062454065746351236
0.08516550246236322	0.06856423234708563	0.026141017433520618	-0.010270160282497467	-0.008272937196313673	0.01156098697699598	-0.037327243050436575	0.0021471414019363214	-0.013928018295634656	0.0014499805847282296	0.011728604452877567	-0.00673180492694296	0.0010632617548460956	0.003237101872702661	0.0031271597064648415
0.02911416961401249	0.0510255750857758	0.04749166802050447	0.05670934761443669	-0.015070320064517122	-0.01340756433533823	0.004463999060359396	-0.002928738830840541	-0.00716516990224095	0.0009797521849407528	-0.003827377416877649	-0.0076680049433735355	-0.006890535251112979	-0.0008777911960275338	0.00313514981783264
0.07914886005598404	-0.03608235711554969	0.051410701400493926	-0.017676910163169725	0.008188664311420004	0.029886701041622027	-0.028129793666708695	0.004167459383313448	-0.012449463308343353	-0.008872129005371177	-0.007576816371466827	-0.004576508302518442	0.0027818849080780816	-0.0006593487231582266	0.004785751874017271
0.10669577735832855	0.0627222199631826	0.028851028866265793	-0.0020453849488187995	-0.0039994987469866876	0.016675680756132887	-0.03718736856101623	0.005131218005900594	-0.010056211518971174	-0.011902096762625571	-0.006522756838761523	-0.006930470273564239	0.004427650705519912	-0.004176398332958607	-0.0018682696191396943
0.11622144614678633	0.041557710939296166	-0.026698312728410625	-0.011344823095817663	-0.011724130615460725	-0.003395707486578792	-0.010429936998967741	-0.004145381191762632	-0.006427363619974518	-0.004861949831681799	-0.0022173674404013305	-0.003355698508006527	-0.0020866830796674955	-0.002073830285705083	0.006850213018426585
0.16036155986300946	0.028170670968320252	0.019990707165547482	0.0013787284683332937	-0.001968150781976742	-0.008370819218077637	0.013913192457581634	0.0013918579910525857	-0.0171793468940713	-0.0004607419490876198	-0.010603361363782702	-0.0013456756346358837	-0.003975108047027386	0.0017691406781383202	-0.003989913793275415
0.14077545881828146	0.04404700502657904	0.031419539543362955	-0.016955899648251664	-0.005320172216362149	-0.005665726674345567	0.014309898515497625	0.006229647258780112	-0.01055660847494664	-0.00992449263692773	-0.0077993229518102235	-0.006554920003382841	0.0017164363089768508	0.0002895505698396856	-0.0031668597488971415
0.12046739563226386	0.10861919572037426	0.04986099756740979	0.019242562925368006	0.026537323096391265	0.00531112421649606	0.007986326331400697	-0.01394852542298686	0.005930501529522027	-0.009555190690617485	0.004266026615192376	0.0032833452482378175	-0.01079407862546179	-0.01762961693240193	-0.01059880941563784
0.15539342460285394	0.08377066024052142	0.048644255384076206	0.036465932156799524	0.014175675813966405	0.012958372377725187	-0.05348949416484768	0.006708210133719921	-0.008939867512159652	-0.009010349648069568	-0.007660638250446219	0.009756567208434057	0.0018670407825670528	0.0020242573901066096	-0.010284639695958452
0.16069992026858068	0.09165801650954754	0.05164131648184858	0.02881568451880937	0.01989422881403268	0.016544149728055284	0.006477178476021877	-0.01442129197061225	0.0061808315026451715	0.005587663893815201	0.0073608691907714905	0.0029880478365658806	-0.04437140158408677	-0.015511952966306095	0.003682670192689182
0.08781709635970238	0.06483083671631268	0.05225298462024469	-0.0043344291914847915	0.013931529330107243	0.02266147505427327	0.012494638932588885	0.0049821840217741074	0.009358508156417242	-0.009188651398086025	-0.011994888728336145	-0.006075983609186942	0.0017813411519209783	0.0007200282646823583	0.003649770100002785
0.16414251920134895	0.07925332469691597	0.030416279378988668	0.01773208243821243	-0.014061766345860547	-0.011959049203426554	0.010010224744115247	0.0058569186506754675	0.012909602454291461	-0.0020105580377605577	0.011029074204694709	-0.00799164130475889	0.0008545580446707458	-0.008093469100304923	-0.004945831306343068
0.1784995991438849	0.0741237931791316	0.04564469426048614	0.04598645149942121	-0.011076016781590366	0.0010649247245333945	0.007247967677305172	0.004790264222948417	-0.015678623053947696	-0.00958836794869851	-0.011734898483508525	-0.00965904771872508	-0.011553369322693258	-0.00012012784330092609	0.002735765962078373
0.16286563502699963	0.09468915523618132	0.04925107479133199	-0.015046805627099598	-0.004582245794238397	0.010030672375591142	0.01117861789257271	-0.006567932114494939	0.009374257864948695	0.010149397804884051	0.010110682797613766	-0.0038747140658824527	-0.00816252933563106	-0.00794986038380386	-0.009506032429877586
0.1644922765558299	0.08630135693156901	0.058235970269438726	0.051194526724986124	0.028005568648297525	0.013998564473092435	-0.04737549884810132	-0.013112446095998632	-0.011163628599597339	-0.01168343607120567	-0.005576583120514175	-0.004499420318174724	0.0027594107814405493	-0.008380036562156653	0.0009001878996116476
0.14651252860341082	0.040576001556060115	0.027419079981299558	0.006238827468286795	0.02154314122351785	0.022177361466507436	0.018149513834658865	0.0008429298329114077	0.017554724182098122	-1.2259183291685909e-05	-0.003085349009478849	-0.010234076867392257	0.0006196944935341812	-0.0009680009151020654	0.003936953532982366
0.1525067082069945	0.10840395051923518	0.014738661553158982	0.04138932170229301	-0.00831120493650841	-0.011671430319295534	0.009443105619898766	0.00322857865207482	-0.012411217236938731	-0.004966153046353995	-0.008582552968682973	-0.00029779051667818497	0.00167178067531862	3.876590730661955e-05	-0.004996121391536522
0.22514056820437392	-0.024176289683228578	0.02567020993593342	0.04638532436844791	-0.022961358711665627	0.004127672748692993	0.008517968180604497	0.0024649631004017144	0.03821621753552871	0.007288055820504888	0.024576281686329696	-0.00446387231135745	-0.007663892198081528	-0.0048234548512523755	-0.005338214723846279
0.1386156890601968	0.06615457173790162	0.048126960864091774	0.02984679430029085	-0.003313241037058074	0.01797788354458494	0.015236139695127942	-0.0007927228635825306	0.01429240536930606	0.0008575701792555335	-0.013224295893116623	-0.0047487940865004775	-0.004121159167769114	0.002384267440051379	0.0028169350274605933
0.16160733007075148	-0.0010264322787978508	0.03288826351453278	0.03650572907550039	-0.001197332332760305	0.01398041705276856	0.017007851378038282	0.0015514606890597343	0.021919465830058802	0.008244712589999209	-0.014691874964395338	-0.01045102873870203	-0.0002071600428225687	0.0030545083763618987	0.004477664133851468
0.09798541048889649	0.05981399152255872	0.07166098155574539	-0.014477854706476513	0.01189048988287005	0.012306873999039031	0.01659042285337246	0.006852536911242422	-0.005960557137868636	-0.007799978508713064	-0.00690912961621967	-0.006966628433571789	-0.0019315166382256768	-0.002587162513008282	0.004388741260359081
-0.031114088122986914	-0.013647446306693477	-0.00923049451939511	-0.00446769551113173	-0.00981677925775977	-0.0012898855883348526	-0.005791921513708244	0.009502909459241756	-0.0025862170611302784	0.0001745075551100339	-0.000534965040565686	-0.0011986868162230312	-0.0005298960347259977	0.00346980712638044	0.00041028122741964537
0.18367990674574475	0.04605407952370885	0.05005428329044936	0.007812979324123698	-0.006180143689961684	-0.0006363614870799673	0.016103954506215743	0.004188151278201117	-0.0139616704409269	-0.00946083051754191	-0.008402290241257321	-0.006023311989508007	-0.003216310709896866	0.0021964245032900886	-0.005128122016971977
0.16471704388702407	0.10660080031328541	0.060888464191876324	0.039711166960022526	0.0330549439331655	0.014273157769118257	0.00537145187301792	-0.0071589395934031465	0.006305216120920383	0.006495490253141232	0.004162399248530911	0.011242422529831948	0.0070205013341944665	-0.004410254824417252	-0.014370578716933221
0.04106212743359494	0.1441116641477306	0.053206392750517646	-0.01297929656557117	-0.018156580970718036	0.0422160634168918	-0.018203861030507577	0.010329063026355629	-0.004347260914577102	0.0027097120075902513	0.004809890414553753	-0.004792715900385888	0.005031962863431406	0.004501247982773387	0.005015095485772637
0.14523416028534258	0.11146588822479626	0.0587952810083907	0.037321563506735114	-0.00802090903484178	0.01613658781747412	-0.041999286603487986	0.007818060020596936	-0.011418270391960986	0.00355770007353707	0.008347967407156051	0.000798392190308174	0.0015849245982611187	-0.008017744164956197	0.0037845429533654327
0.15972947690820466	0.08199490748515538	0.022652715985717487	0.0035498108006884596	-0.015084559223182935	-0.0013265495135929822	0.01399831825571586	-0.0029746587237249635	0.023817290120413545	0.009779747600125246	-0.009363140185148321	0.006971382730817108	0.0012979302538118468	0.003413167183769378	-0.002100578923903012
0.18073429474097938	0.05162764128503185	0.056219690941539495	0.0002782086899903666	-0.006519467866762026	0.02794679212075243	0.013189415919048951	-0.002469495047622259	0.01618405707334595	0.0010420464674441524	-0.008921764397980045	0.005281873742109161	-0.0071480005151625	0.004039441273315661	-0.004193791348814997
0.13479040643716436	0.09474525301777502	0.05719214601535978	-0.005165164716783125	0.033941567121516074	0.014587539408063732	-0.037996066449200956	0.005239850803582434	-0.008866563211928623	-0.011320666946055668	-0.0034572456122959646	0.01601056671072434	0.0031197476589804977	0.0001836477294160698	0.0030342488304734576
0.1200009019419018	0.09313797200357124	0.05947928385642448	0.027394664661053555	0.03639557704102222	0.016017500717948902	-0.033514736837391625	0.004922994835927976	-0.006786440397537505	-0.010042064613923034	-0.00591586512204683	-0.005286568633213321	0.004231411259201622	-0.004501761414637813	0.002763821353484112
0.174291511277309	0.10461119197904277	0.05772742233237495	0.009718760598078137	-0.018528315340703226	0.021501810742112236	-0.027980423624113376	0.0029706119394621415	-0.010271377596096436	-0.004512414257493212	0.0013945525480365886	0.014467689063006026	0.0024992096154915697	0.0022132151703220596	-0.005726735230098932
-0.01945496442179017	-0.034083530552530154	-0.023190995733494025	-0.012031043772421384	-0.011772556650485622	0.10057365410450574	0.011075962923012035	0.007644020861736222	0.014066339662466181	0.0038804565312021027	-0.00013350793664206864	0.004004468870891513	0.007393178618439356	0.01623918564260126	-0.0016036131449192442
0.18231634956713175	0.08997741381592408	0.04853310594595985	-0.0062286297388165004	0.0014023734215836052	0.01916101695422291	-0.038770828433332946	0.009479413309549914	-0.011865391095819198	0.003120232485336757	0.003208669638878076	-0.00437964987773899	0.00010021206061227748	-0.0011584131750853063	0.0023284724957552305
0.16023049369923417	0.10252241162068344	0.04149172119443167	0.02287070770432066	-0.02192483895366743	-0.006804444001129196	0.016026328279626856	0.006652509088888988	-0.007762597419153418	0.001344303507746305	-0.0066247357531377185	-0.004204006735131176	-0.002648300808654948	0.0037659867104909723	0.006060075143643304
0.1586376139710523	0.09062677118054892	0.039638829543332386	0.03766959521801145	0.02693852025235551	0.021376161845351037	0.009407246295452374	-0.002825303700232626	0.007952131743702719	-0.004036636201063835	0.006017170552225694	0.009334818361053234	-0.02998196423563206	-0.01589251159032012	0.004265823838161425
0.16966336294505635	0.09325569219690144	0.04875636523144873	0.038265821125820075	0.02130318370954238	0.006506642807600249	0.009551590771223898	-0.00587346016382821	0.008975525212834618	0.0012771412885334884	0.007042955115245913	0.002290094815416788	-0.013904559782852596	0.0005172408589030489	-0.012904608712519259
0.13722506958068842	0.11695275696872755	0.062041375543617744	0.03870738941865263	0.03555557926117316	0.00993765449823275	0.00919490370348377	-0.01345682951772351	-0.007848799293556821	-0.005616816050111983	-0.004098945696094753	0.013776721534485607	-0.01710415169876039	-0.01613684581667989	0.0033918947951518145
0.1656227685325544	0.11772029865473269	0.06324063596732749	-0.009986628463184814	0.023804417797717872	0.007969942846876151	0.013183553762766304	-0.010642946428001501	0.009001509973194512	-0.000282365307564049	-0.001403681390763558	-0.0011930913316634643	-0.006335584708463635	-0.0016024543401261264	-0.008672720090300802
0.13346449467619179	0.11741527627135652	0.06761982689632937	0.0034308737462462355	-0.0057223576574913	0.01727613216745297	0.015107098838364568	0.0027327648081239783	0.010231756734167475	0.0024094551451840085	-7.0488970762709e-05	0.006130845210198753	0.0006043119458111381	0.002332534310431117	-0.005937715297953225
0.15409688161859264	0.08725594953338775	0.03827509684265606	0.044408935899791294	0.0032529024732449205	0.02530129571906052	0.012559508910917637	-0.0005796549199167806	0.013167944294931797	0.0020756622170781756	0.010836196633990974	0.013790992831526782	-0.0008089667669546732	0.0020066212107855445	-0.00944687905547279
0.18980165868689178	0.09824717725630115	0.06006474436071588	0.026163721593811574	0.018661874153931376	0.002167719877980161	0.010100448381414702	-0.0050133851392554244	0.011122934192854332	0.012672713541496463	0.012211646095312846	-0.0025485029848389697	-0.011572764935755127	0.002844186371365449	-0.014457692362258405
0.13141283025096487	0.1410250776767229	0.04504619311796818	0.01921085053813188	-0.010635596677991013	0.015836174106094676	0.019764533193294815	0.00851771921904384	-0.006593632510317018	-0.006947742562532486	-0.005899180688956894	0.004063215085546051	0.0028346552874150156	-0.0027936292412117673	0.0038649007109360124
0.16906644061671888	0.08273084982123306	0.05586341296705935	0.0011866613917358897	-0.007541815995246074	0.019073051290325504	0.01854443208353158	0.003962933691758539	0.017817220844117552	0.003957894003030893	0.014416797173112457	-0.0028568772379444374	0.00010447836547997492	0.002865802407647255	0.0047982592545200604
0.17448670689367535	0.08901652165614501	0.05632388840778197	0.01861326514799914	-0.003061748188170911	0.013227733156226154	0.013617705120360738	-0.003578457350359583	0.013350129572050144	0.004130949045715081	0.013148626759992479	-0.002698447729353672	-0.00034362306585857146	-0.0018710346497212357	0.00754458177299671
0.1428794113758094	0.13347278300551854	0.047930670167799665	0.04474304047237605	0.03314060520825758	0.023385311084641893	0.011360100827458834	0.006783715421336836	-0.00806518659637572	0.0009081928880020749	-0.005252988963971788	0.004594132345439038	-0.01565809373780465	0.005139807050877387	0.004645610554778646
0.15458301749495315	0.11912321262515355	0.06373804966500235	0.04101710117504195	0.03868641444264337	0.0026550877246253406	0.015125890196253669	-0.003037179242799305	-0.004674332608122646	-0.005437732630995418	-0.005673727114944436	0.0011084600594519864	0.003979107699916571	-0.0029517972975615	0.005333426083559873
0.18193993080835683	0.12519464799577396	0.07328375451941466	0.03881875390364131	0.0306530328826247	0.019597932663183916	-0.02266597446340132	-0.008256207130332623	-0.005078137792004679	-0.005981632293489746	-0.004804318445332928	0.0040033574858257225	-0.007924011802361207	-0.005920961810404986	-0.005666195745665071
0.18860660813186408	0.11141317590802216	0.05364874616651726	0.05037513796970568	0.021022721676633896	0.007230310113882521	0.00889198319383429	-0.006475193265792057	0.010885399325871304	0.00042204811623396067	-0.004525079379078693	0.013847474377328813	-0.01869942435113163	0.002618320280856363	-0.007002321437946359
0.19587714452774974	0.09793975705849799	0.05987840985217132	0.051343802118973436	0.02191127323036209	0.010817428841142746	0.01367650734532241	-0.004624659598111165	0.012605311723687835	0.012265610904029316	0.012765876585364091	-0.00048545638377182887	-0.01322593252836534	-0.004707979999304173	0.007436214878929279
0.18635928409642347	0.1285812902516547	0.07384489636606728	0.045918007805730826	0.04340431225467841	0.0037143182152078605	0.007805405512010471	0.007274526735682177	-0.006694504671659264	-0.00287858876839704	-0.0007766097204056806	0.011386516341344606	0.006774278746858652	0.0028135931087766423	-0.016631465214353474
0.14473312314574258	0.12465811450990891	0.0717231236203871	0.04110038686345883	0.03566520105304236	0.01137403237326017	0.009548548011958608	-0.014460397533067826	0.00812892329628843	0.006760895384474649	0.009029921246314177	0.015000730815972885	-0.01786223143598329	-0.009951245161258438	0.0052347237942152606
0.19145385506477908	0.09218322203411486	0.04562560314099265	-0.00021513415934222834	0.024103309023204192	0.02437348251398266	0.019747228189137156	0.005944401981441922	0.019317629898274694	0.0174581492270547	-0.00015104669576628536	0.013112094835658616	0.0030536808931741744	0.005092030181304992	0.0053757488441503465
0.17599328849111037	0.1402222087574847	0.06887326129931909	0.050452754377598906	0.04918088644452058	0.02225422540361762	-0.02268334718459507	-0.009876581161887896	-0.009524370172649935	-0.0032824411402265397	-0.003383775568151299	0.016787641048818677	0.006683757822707408	-0.011342867897258462	0.004105887020642227
0.19376475386661712	0.11163127240562642	0.06162981324803849	0.04373500713784585	0.030149211482473466	0.020032750301325435	0.008532548678806326	-0.008354191883208427	0.008934479815812432	-0.001219329690864716	0.0065195030346228665	0.004632641096946511	-0.019313996336721238	-0.006737157058925997	-0.005726529495095249
0.1620943911611679	0.11642273834460679	0.06763654460961716	0.04331026358448081	0.04425850423808742	0.010178977523804202	0.009117556566918502	0.009907636741044947	0.0075791282161298676	0.006199232399471495	-0.0010393051653250522	0.004041306132828414	0.0008683986976669663	0.0021098280314407647	-0.012592929479380822
0.1660346346636343	0.12603490811037618	0.07331427765692501	0.04711917811239958	0.05612723865820941	0.026962078168874682	0.00851036771286974	-0.0018306141356051386	0.007143729276955272	0.004847724368021147	0.0048422016451361285	0.011685053624420492	0.007956943446245361	0.001627094897916851	0.004657259766571267
0.18693992885406974	0.0877662164854383	0.04296406746393034	0.07181708405575875	0.003945245324531186	0.022088221873986024	-0.019343849851053942	0.010369273945444624	-0.008696543529493818	-0.0026308101635288176	-0.0022215950671502036	0.02124991076709456	-0.003178587885614536	-0.0008246488353759673	-0.0008030613083454989
0.19123484358150653	0.14771373002221438	0.04214718211887952	-0.006500337837807534	-0.0029444462692118176	-0.0040717204606568035	0.01677446797626007	0.00798048098677827	0.021176399093410486	0.007771077391155267	0.020142957017394297	-0.0017980122658162302	-0.0022980960628145876	0.0030427427449602694	0.005441848483849406
0.1967564024532939	0.13267907949080485	0.07282162219911438	0.048972990821132205	0.04118671989747508	-0.008094334540500191	0.009203031123710138	0.005190383375770995	-0.006064665575474379	-0.005953411791295093	-0.004211673816122721	0.01424215664749376	0.006762408220548478	0.0037960623236066495	-0.014407667308598686
0.14720321526965047	0.15932664897437726	0.08125146263181843	0.0038845444048338086	0.016362338516424043	0.005629911837558331	0.014187657825906225	0.009552055430269057	-0.004945399312913039	0.007013699630941308	-0.004548840453535286	0.022524788852652144	0.003817197831208369	0.0035008612318010767	-0.007625152981159736
0.17239610588097773	0.12541315462786198	0.07348220125452692	0.039075751733301786	0.05027293261574282	0.02464273615015826	0.009129090014325965	0.005906590517224555	0.008118770091144463	0.0029179576679496154	0.007674345004297249	0.012844033109559038	0.007129451053086405	0.0039399116848852275	0.007070370590077108
0.19982199751051538	0.05990446211952816	0.06505572154964462	0.0771545826933816	0.0022518257308793005	0.021537899463137406	-0.01316436000483781	0.011792104084793267	-0.008831092261809023	0.007984940151880412	-0.0026607301652701244	-0.003855245013959651	0.00367529757764046	0.006618781071009548	-0.0009953579385248534
0.17291206602936118	0.14364420739007677	0.042602671814906755	0.004162462893843866	0.06021606948136908	-0.005818194544675978	0.022415752361181804	0.0045041427221091035	-0.004077631029295871	-0.004633653743236351	-0.003013803750671648	0.0150663291298336	0.0004603404683898185	-0.00039422810076527253	-0.0013017434733297204
0.1966691525932124	0.1345516054108232	0.07440192992266398	0.053023384582883734	0.03988909127617705	0.0019401446868070199	0.011199379180719405	0.0035544865763416983	-0.005909964636853052	-0.004095582500736898	-0.004487688492500117	0.004981652086993885	-0.0003760865110662788	0.0034939287169464695	-0.011153802860778864
0.19713791439087533	0.14731553095320582	0.07213394913508421	0.036994775404825424	0.02632406482359352	0.013273039485137634	-0.02706613950566698	0.01129737359138186	-0.007323793047627171	-0.0018354782021720104	-0.0014818155361432622	0.012839688925419089	0.0041733966161668565	0.0048400846637620355	0.0075864775201329865
0.18834849858547348	0.11815242380929897	0.06229186821287656	0.044424209135709186	0.024991316473001308	0.02064169757981269	0.011046640783851067	0.007944189617844743	0.011219259163183387	0.012014525942335673	0.01114321010043812	0.016090017287248223	0.00263350796206669	0.003949493784991282	-0.013306089342969639
0.1418053667714697	0.14307374292488306	0.07882690258877684	0.052225127234633247	0.05102672320369453	0.022843197521371247	0.010866511044470596	0.00741400589737921	-0.004735226678571671	-0.006813812469966662	-0.003813901701135788	0.01685482204326987	0.008343216062827646	-0.013558662313615074	0.006192754937183866
0.16266262883324328	0.15069683727647054	0.06616034399764889	0.0014844474689048974	0.048201919052600926	0.002003763299384975	0.02180323849297202	-0.0055956217017355024	-0.004006781012211013	-0.003995081410133612	-0.005346358462820596	0.010759767856994343	0.0037004317618578634	5.546927176676887e-07	-0.0009377446736589208
0.1769508067796766	0.13022826998604253	0.0778657698476005	0.05209075783824994	0.054289205418069274	0.027545540928098553	0.010535818754343463	-0.006210631912928244	0.006891115025573495	0.002181380263673742	-0.0005428569910082819	0.00620900110306754	0.010585594983819705	-0.006587122159199824	0.004109773233661185
0.2142251928224795	0.10755708861174142	0.06565229916739944	0.045854793176888155	0.02955088526986796	0.004370483251826859	0.01318140929856542	-0.01214660405480727	0.012729788266710658	0.0010487047213212058	0.0131542769093726	0.002666179947146845	-0.011250347134625924	0.00018732070759864804	0.010243083889652128
0.14955347508061864	0.1162680242394227	0.05811656270899271	0.0477618858827793	0.0009310793872818269	0.02334079151020956	0.018587590327291327	0.01657905463977353	0.017544400712146555	0.009108621906198594	0.01333040893456351	0.00625125721469736	-0.0004897807602677511	0.004154462116352791	-0.005019081979471107
0.19608909432265365	0.07016644988509191	0.050271444884154894	0.06572710203435	0.001557417473986475	-0.004168010111550044	0.014741536101251937	0.00989906939978483	0.029544243763058493	0.020826435866191526	0.021574284942507526	0.008564554378169414	0.00018015537345101267	0.00510986098383689	-0.003958193279933868
0.1566265816065138	0.14176303946032012	0.07496564889705196	0.0012797536597991654	0.06782564421521133	0.027982382620147735	0.013414774551550842	-0.008474809369814108	0.011005448549787291	0.00834738454218577	0.012086145111837891	0.020871099112184165	0.008207442872354389	-0.003663422892999085	0.006115364698411174
0.14821632920627031	0.13385932636339876	0.08348224363041389	-0.010660107233652629	0.06620184191694217	0.027723431667995766	0.016176741524214836	0.004427077200992366	0.00973975992433887	0.009439549453173383	0.015890469106984516	0.008156581922656473	0.006234260842368993	0.005115045473585322	0.006628179115961516
0.18769892036988367	0.10769190501403061	0.062351152481639215	0.044313321083159406	0.032607211790461686	0.02872479892437603	0.01603316455896143	-0.00034022165603580243	0.013201928037365631	-0.0017492844785858127	0.009372065634777962	0.01656058056043605	0.009282487935770068	-0.003949156192106503	-0.006685077042007691
0.13581689073295758	0.1311879001983749	0.05359498010187597	-0.012685776172422216	0.004752021053878705	0.03911167042468286	0.023638888269259938	0.012441658995464245	0.021790736442070163	0.027987234734159903	0.020460101542822438	0.027259815036336274	-0.0020280030624510287	0.002917209342914142	-0.003958357855625251
0.1806783934402702	0.12699041223934066	0.06176985499786562	0.01985861229418134	0.04640639396446953	0.02364767038882497	0.012689665963886265	0.01168173959633242	0.013393563974425276	0.016982282402446106	0.01207117874191605	0.01505089154545841	0.006165776430689434	0.007098128504185132	0.010020319292492513
0.2101656278730567	0.11484032320868594	0.043299069461120714	0.014479016120042569	-0.0038832826858614658	-0.0049843029176854	0.02162809078318	0.003420226094491222	-0.004994198570869367	-0.0011288759398544535	0.0018407959269998923	-0.001373479615190378	-0.0022263266866551	-0.0008138425311955983	0.005372375807355707
0.20854340005339292	0.10235257546819856	0.06042204464792497	0.05420836357782263	0.030106833757090796	0.017907826998431537	0.01686370793846206	-0.0015623746195360102	0.01700114661150106	0.0031331306604453746	0.0124513923988043	-0.0005585416745132135	0.00940479074690887	-0.0020864434557546357	0.009757474125887105
0.16706490003202926	0.13474477787242511	0.08014122499939487	0.05220846580667468	0.0743815458951547	0.030395139386214035	0.007725560740670975	-0.006443404242914339	0.007564471208957516	0.008567534371742548	0.007450096685437588	0.0127020730646725	0.007924298709388485	0.004330045298249149	-0.005616907329108275
0.19640428174714086	0.13501928747346287	0.08661076510838996	0.05830917118928939	0.07087663160376476	0.027542247328234622	0.010199630776728206	-0.009977635182259184	0.007956331923344313	-0.002476046293889164	-0.0007171165632636717	0.017034818467691046	0.012585934654369732	-0.012781775866404763	0.0033806662094046226
0.16078740813488357	0.14260731482203046	0.08207344888161293	0.0615604130318258	0.06804290056797374	0.03114946710880516	0.00970102150318881	0.0007501275345799184	0.008046912653187507	0.00906034252716661	-0.004528271571527853	0.01875474129359935	0.0063116110574015	0.004095659981941961	-0.005177773009565183
0.09784611190868626	0.1485850669789797	0.08142379730887549	0.02184131010143658	0.07444495818345215	0.03560616898779793	0.012464339425931224	0.00994847654547921	0.00977716793359495	0.018179461978526545	0.011165751367533464	0.027340733007138456	0.006816854842944219	0.007604950480572518	0.006227776785290172
0.1837905767188297	0.1260291450109442	0.08207640547388154	0.05919414735638285	0.05602102022609332	0.021323030568463828	0.008764604308219636	0.0030923855361382705	0.008865894632050826	0.010622366630348538	0.007673612967706887	0.01834552706776191	0.01143787262454041	0.005437067569683087	-0.006842852908090787
0.22583927130879225	0.09750429097844834	0.05093872379513006	0.06847987427064485	0.0021931604194562805	0.014168360752200465	0.013624951883434313	0.00817321852389282	0.024912315831538724	0.021137045131297428	0.019729073774003965	-0.0036261362107543626	-0.005699079551180669	0.006884834604986491	0.0077407629930346805
0.19840320247115648	0.10223056916192859	0.057912525777402586	0.05409966870942369	0.03849789950371654	0.019475828221616715	0.017883128333840176	0.016521740800782548	0.015284865832586488	0.018049085463124264	0.013964450257045928	0.007719449040040252	0.0021469560052437523	0.006945323357119235	0.012016841272063726
0.19978384642235247	0.12281010290109087	0.06849400439193551	0.04603123015409388	0.047640085422816426	0.025787491026014814	0.012091105166575569	0.013688559374215559	0.012221196297072735	0.007737757573871247	0.0107128803395044	0.011342874463344303	0.012677474814984385	0.008021247369685524	0.010571068668696778
0.21170870268348088	0.1328566026538662	0.07553834875593458	0.055317180808606245	0.03598151569728675	0.0040331982668401194	0.010895818480804675	0.007288942340123522	0.013734841746311519	0.013907876261087153	0.012550980427707532	0.017136406724461154	0.012184727479711546	0.0074336901832589355	0.015130236505947877
0.19851267136862746	0.12646578918818338	0.06417531618033272	0.04618677483452706	0.025411585755506602	0.012694337935518921	0.016986750649679607	0.01967948806697306	0.015490839641407737	0.02474318849656394	0.015666950147633224	0.005973907638980904	-0.004489197535253443	0.007133355568751507	0.015497932066783097
0.19481689265954516	0.1606203129864954	0.07971718290122308	0.06231091674193894	0.06273964608605215	0.02462532599989669	-0.015102071065200355	0.015215056974860634	-0.0035980405595752367	0.0017804048156601908	-0.0009739659784882261	0.022660560811438624	0.009323974184471954	0.008093968898215204	0.008627226078859651
0.16706182883402307	0.14785360962982325	0.08509385724319787	0.04923737777039814	0.06980578365303265	0.02667895988317005	0.011983026827952444	0.009379635641947322	0.01057235578432443	0.006909122320653061	0.0013986516743279378	0.024727082586275973	0.011328785971272192	0.009842247391901617	0.00927467976397168
0.17932400792994238	0.12068679927692866	0.05670958965481747	0.015600523619134377	0.029676616419366406	0.02372975704970323	0.028200855865044533	-0.0004138555658991585	0.03064663294258749	0.03973201943136984	0.031244909980596553	-0.0010406045095652295	0.0031493262109680512	-0.0008024413471310304	-0.0019257093998324652
0.18795823568543069	0.0706709297403429	0.05355820428506892	0.019347516193550487	0.08561521125103483	0.020818548367496373	0.026838628433750115	0.01322291673886675	0.03455688477594496	0.012619144496634059	0.027380161747280567	0.004924527122815662	-0.002098911744217557	0.010154708288098068	0.004554011427745012
0.23405886318580643	0.1461382121726301	0.0785805908368034	0.008495680947432095	0.039143498123299265	0.005380355072150732	0.016416998685310612	0.007284680585404919	0.019997196773740147	0.02216135420987404	0.016743388623305783	0.005095433133185433	0.007631006338952873	0.006948556551262274	0.014668985562685165
0.18536781618924283	0.14399694643809952	0.08155609260107015	0.05785472499337962	0.048966179155913406	0.020511671107623187	0.010769573758103052	0.0009862786767055232	0.01098216900854848	0.004858274577799643	0.0011732332626354352	0.022984151131150724	0.015159338383486778	0.008951525379142615	0.012953759472200052
0.18996374595767002	0.16484744804178458	0.09498453576070212	0.07103725019083165	0.09065023846387538	0.02536327073122968	-0.013511613783662866	0.007960657097148743	-0.001421904773320062	-0.0011898347236846483	-0.0007241453615535112	0.023792514691006055	0.01055191967473009	0.005736567954138219	0.005852677924898723
0.23995014797389472	0.12321041762613713	0.049202043191764876	0.06443451370175776	-0.009439703821134897	0.003468134747616577	0.015505507212254707	0.010994264598246145	0.03148956079943349	0.030574577888056675	0.024852758497698975	0.00041697933174172615	0.0003745864623765021	0.006634591139024737	0.0098021724873876
0.1981006490851501	0.13363700969311984	0.08601527091528965	0.059155469957618764	0.07650006138816622	0.031087340295293968	0.009289124572140338	0.011550800075751544	0.009645149663530169	0.01653056977260299	0.012202214935489192	0.021769301416477205	0.01165074888493583	0.006283110666907398	-0.005033882149639934
0.2798306092682204	-0.010083507010201519	0.05833324025884222	0.021494181520688563	-0.0017896840422091205	0.025167510057851044	0.020047785397008053	0.0034253795496853386	0.06266447615971954	0.011610307269970473	0.041548085817253465	0.0009965476436110284	-0.0004795109289054685	0.005124222722141509	-0.0027548128846620282
0.20170322822560915	0.13094123707379351	0.06909501542791827	0.0610616051924824	0.05655042483341988	0.03440285904240543	0.012049447999315658	0.0014672493280591147	0.011708842107728509	0.006899390028702042	0.011123113616998057	0.020513823952315602	0.017373499737719397	0.008947902939495026	-0.004616561414560532
0.2088222801187889	0.14727398265857805	0.09594599836007832	0.07406560358927965	0.08944406252741555	0.03515305243475231	0.010327414214983816	-0.00705136328203782	0.009017588692220226	0.001532444980048738	-0.0036201696551024175	0.022872533874344615	0.01244963745507551	0.01005502533608858	-0.0032047002348685235
0.20871862601732014	0.14935331106491403	0.09300713179738006	0.06369013153194662	0.0690754556384378	0.01485055228349582	0.013813479175350115	0.017102563605955013	-5.087517440098917e-05	-0.0011221340695341774	-0.0015136674411375794	0.010489288973172844	0.01622534486259282	0.007930090543345378	0.01290920106100244
0.22342956476210782	0.13804122657140536	0.07751208537639039	0.05783115034209053	0.04457922462029326	0.013628583410347068	0.024162185494261693	0.018101137622337504	-0.004200310052883102	0.00034511399164611464	0.0015410447305028543	0.005587073288510017	0.009246798486897212	-0.0002799446719119149	0.013638214384021628
0.1973980877581672	0.15597625580215982	0.09953575287138432	0.07040882660656152	0.09131399050378537	0.0305808002184951	0.013038030252104192	0.007886609601287443	-0.0024355174341476726	0.019225836961762433	0.013352693455052305	0.010333508255241314	0.00999554728440703	0.010060310655149955	0.0067475525618131615
0.19968045590601333	0.14512364279506704	0.09127759377592772	0.06504515457443666	0.08136660953373501	0.03197579808387848	0.009684786187987196	0.006630567903335226	0.00935449663980687	0.013274048412828835	0.012327506211478921	0.02262941904940118	0.016173833517919747	0.010787183449511044	0.008322994850290833
