# Supplementary material for: Prediction of continuous amyloid positron emission tomography with fluid measures of phosphorylated tau and β-amyloid
Source: EMBO Mol Med. 2025 Dec 1;18(1):217–31. doi: 10.1038/s44321-025-00348-7 (PMC12808103; doi:10.1038/s44321-025-00348-7)
Supplement: Supplementary file 6 — Source data Fig. 2 [file 44321_2025_348_MOESM6_ESM.zip]

Archive with 2 entries (2 files):
- sd_fig2_test.csv
- sd_fig2_train.csv
