# Supplementary material for: Prediction of continuous amyloid positron emission tomography with fluid measures of phosphorylated tau and β-amyloid
Source: EMBO Mol Med. 2025 Dec 1;18(1):217–31. doi: 10.1038/s44321-025-00348-7 (PMC12808103; doi:10.1038/s44321-025-00348-7)
Supplement: Supplementary file 6 — Source data Fig. 2 [file 44321_2025_348_MOESM6_ESM.zip › sd_fig2_test.csv]

observation	prediction	residual
0.988749291724	0.9466826543955884	0.04206663732841154
0.927594482686	0.9016736144948989	0.025920868191101065
0.8231098631138504	0.8967440128753172	-0.07363414976146687
0.9766933617211356	1.189435037437179	-0.2127416757160433
0.9602143789114976	0.952960453240106	0.007253925671391603
0.908825665709026	0.9203365990977155	-0.01151093338868947
0.924316787813	0.976307706418294	-0.051990918605294034
0.8833895371304363	0.8947067024078891	-0.011317165277452745
0.7791341872589591	0.9669620408694729	-0.1878278536105138
0.8625820223906269	0.9243497483132106	-0.06176772592258373
0.932172738203	0.9228325219910567	0.009340216211943253
0.8915056494149999	0.8998490842279459	-0.008343434812945971
0.92997359165	0.9241840194787102	0.005789572171289836
1.0098970669	0.9437410671083355	0.06615599979166453
0.969287961537883	0.9313606353504656	0.03792732618741734
0.907660770997	0.9120040964595656	-0.00434332546256555
0.889270675595	0.8819615144047802	0.007309161190219737
0.944130270513	0.9204962918850825	0.023633978627917496
0.934571139006	0.913308747427452	0.021262391578547923
0.926233113826	0.9183146186491536	0.007918495176846396
0.94470200714	0.9269678622745091	0.017734144865490853
0.9009247662787742	0.9308139243671195	-0.029889158088345358
0.939860344854	0.895146301550798	0.044714043303202056
0.8791046361496583	0.9090706683078402	-0.029966032158181943
0.8512562515600001	0.9113318203655538	-0.06007556880555376
0.871672878245314	0.8996776486623967	-0.028004770417082714
0.8982263393741512	0.896357358292127	0.001868981082024157
0.8355037562338736	0.9803644827773408	-0.14486072654346716
0.981590118342	0.9714779449760192	0.010112173365980803
0.9403048665276564	0.9249387816068199	0.015366084920836576
0.843165841177	0.9025480158928366	-0.05938217471583662
0.943481285267	0.8840290216481421	0.059452263618857915
0.908384783729	0.9077980454481578	0.0005867382808422139
0.914599703303	0.9085694855451999	0.006030217757800105
0.8875237450650001	0.8999901824897054	-0.012466437424705323
0.90792215069	0.9285517174087369	-0.020629566718736836
0.875805541265	0.9302576683640269	-0.054452127099026915
0.961568700799	0.9326500312799962	0.028918669519003792
0.874130384893	0.9146188085653216	-0.04048842367232164
0.93513816843	0.9230119729165581	0.012126195513441851
0.984428619844	0.9294030332455472	0.0550255865984528
1.0019675234299998	1.1706314491615393	-0.16866392573153943
0.9519383855175848	0.9242720103074418	0.027666375210143035
0.9247803366925014	0.8821317482721709	0.04264858842033048
0.98521234605	1.046711334002112	-0.06149898795211195
0.9036585737021684	0.9057561199275698	-0.00209754622540137
0.8518636211599289	0.9310813961751181	-0.07921777501518923
0.9544543054002386	0.9292366888507572	0.025217616549481403
0.908794148566	0.9039040922025708	0.004890056363429207
0.881221929348	0.9277904512125104	-0.046568521864510326
0.904001587443	0.9249092047197864	-0.020907617276786472
0.868490221354	0.8921110233083511	-0.023620801954351123
0.890718522475	0.9122081276298285	-0.02148960515482845
0.900849632761	0.9236842841810825	-0.022834651420082452
0.949349078262	0.9684837910447418	-0.019134712782741814
0.860775989015	0.9140987971708735	-0.053322808155873536
0.860901351049	0.8993863263227851	-0.03848497527378514
0.900072810786	0.9250611727028694	-0.024988361916869373
0.9043078535756448	0.9172880787257259	-0.012980225150081126
0.912402689389	0.9179695166466729	-0.0055668272576728794
0.823170281848	0.9125127807329539	-0.08934249888495394
0.879192249189	0.9097701622526757	-0.030577913063675743
0.922671878557	0.9141091818326634	0.008562696724336516
0.950440707754	0.937134669152784	0.013306038601216041
0.89377858871	0.9175771411761522	-0.023798552466152145
0.8411953646221347	0.9019092383098237	-0.06071387368768899
0.9658662595451756	0.9019135849605091	0.06395267458466647
0.984073386223	0.9097283399852913	0.07434504623770866
0.925624571698	0.9730971752682397	-0.047472603570239635
0.9115552302985532	0.9270201509384418	-0.01546492063988858
0.9255869572709884	1.1824733328388644	-0.25688637556787597
0.966113936216	0.9273295948779671	0.03878434133803288
0.8495082898866939	0.9114330889809937	-0.06192479909429982
0.962336143764	0.9296741852399915	0.03266195852400855
0.891995463521	0.9054248854718447	-0.013429421950844733
0.9958116939044888	0.9220590401965275	0.07375265370796125
0.8956975296230006	1.0272107240178987	-0.13151319439489806
1.015024542697684	0.9656422389077519	0.049382303789932136
0.8712965312459999	0.9156635972293883	-0.044367065983388354
0.8294985468520001	0.915449646105451	-0.0859510992534509
0.908350523094	1.2311884869253704	-0.3228379638313704
0.974765144103988	0.9340985879761213	0.04066655612786663
0.8541360414331669	0.9239232637551738	-0.06978722232200685
0.8771322786450924	0.9060527330498798	-0.02892045440478741
0.960805921386	0.9312288199873286	0.029577101398671313
0.9268516058379058	0.9755175366492643	-0.048665930811358504
0.989115869034	0.9508221483538403	0.03829372068015968
0.863513212802	0.899075732495525	-0.035562519693524974
0.8956490869228898	0.970229406507815	-0.07458031958492517
0.927271482809	0.9104078388175934	0.016863643991406607
0.906231460456	0.9232824930370025	-0.01705103258100249
1.021335747118981	0.9825533017412993	0.03878244537768172
0.946014395674	0.9123539793572334	0.03366041631676664
0.89668370381	0.9294579972071753	-0.0327742933971753
0.916336317531	0.9265439477489307	-0.010207630217930697
0.910290593114	0.9146970029191244	-0.004406409805124412
0.8938119738422273	0.9295182879655611	-0.035706314123333804
0.904823820767663	0.8997895009667778	0.005034319800885201
0.928030628051	0.925663674670004	0.0023669533809960175
0.8605873363500001	0.9068477125903065	-0.04626037624030643
0.893342340415	0.9251439651715758	-0.031801624756575775
0.917129453789	0.8995167314986756	0.0176127222903244
0.889603146817	0.9020803434874359	-0.012477196670435897
0.928037404971694	0.8942326340976632	0.033804770874030776
0.925465332109	0.9192130986880679	0.006252233420932063
0.886535299339	0.9072437139780287	-0.020708414639028727
0.886108641155	0.903533346508422	-0.017424705353422
0.8878257123019999	0.9122482171546505	-0.02442250485265063
0.883241838017	0.8737214965941333	0.009520341422866618
0.957299910906	0.9027478213983745	0.05455208950762547
0.9836525583	0.9183366191454361	0.0653159391545639
0.920648505327	0.9349117432432563	-0.014263237916256277
0.912056442166	0.932189165976983	-0.020132723810982966
0.929763294699	0.9277865144918125	0.0019767802071875007
0.911049812832	0.897367339743601	0.013682473088399094
0.8737308448908715	0.9246664039694882	-0.05093555907861669
0.947767663264	0.9233747420360383	0.02439292122796166
0.983598979584	0.9970669567086143	-0.013467977124614339
0.92331648188386	0.9076254327779442	0.01569104910591579
0.973795340863	0.9700803071146411	0.003715033748358909
0.947187611798	0.9002982868539275	0.0468893249440725
0.876479267483	0.9112024424369145	-0.034723174953914526
0.902126682718	0.9115481112375177	-0.00942142851951766
0.8888032907491535	0.9294841800281306	-0.04068088927897706
0.919514535083	0.930887793086756	-0.011373258003755993
0.959236375247	0.9055862732552891	0.05365010199171094
0.942490055567	0.929078025820916	0.01341202974608402
0.888565166065	0.9155310012285647	-0.026965835163564655
0.8389174509724163	0.9139938220868302	-0.0750763711144139
0.8561486998465853	0.9069949929269896	-0.05084629308040434
0.8479854559819999	0.9290722183428869	-0.08108676236088697
0.955143247522	0.9163934698179466	0.03874977770405341
0.9032551227002288	0.9304049225384269	-0.027149799838198097
0.964095003506	0.9182343798143924	0.045860623691607594
0.877946743083	0.8887200230066514	-0.010773279923651402
0.8719357325178306	1.0710080667871424	-0.1990723342693118
0.8660371008230001	0.908095523532324	-0.04205842270932392
0.956379327042	0.9287024221991032	0.027676904842896866
0.9591274862137166	0.9217296887726686	0.037397797441047986
0.878767709251	0.9152317150314818	-0.03646400578048181
1.98110630368	1.574777079512569	0.406329224167431
1.53258989636422	1.5356877826802224	-0.003097886316002496
1.09362803085	1.2226608498133076	-0.12903281896330765
1.296203302091141	1.2452931303498485	0.05091017174129253
1.5593723146399998	1.6444020781883075	-0.08502976354830771
1.0454320988378771	1.5742763300749871	-0.52884423123711
1.66565789844	1.5366694415817879	0.12898845685821203
1.79992490939	1.799607779398883	0.0003171299911171044
1.222892942649778	1.5439102818275743	-0.3210173391777962
1.39358636539	1.2082378059920789	0.18534855939792116
1.18257678945	1.4476295483935133	-0.2650527589435132
1.56489973273	1.590494114554385	-0.025594381824384893
1.5134729602300767	1.299594214660525	0.21387874556955166
1.8514905501400003	1.6454132718462406	0.20607727829375966
1.15372508036	1.403989107186782	-0.25026402682678195
1.7943705498728737	1.4035769996547651	0.3907935502181086
1.58455197474	1.7940200012493015	-0.2094680265093014
1.26002288145	1.5912375922911024	-0.3312147108411023
1.6814139165003128	1.5326540502565535	0.14875986624375925
1.03816481877	0.9352793345360559	0.10288548423394417
1.06314201683	0.9118760472541071	0.151265969575893
1.55226300069	1.5923255641225387	-0.04006256343253867
1.61872454036	1.6757883945803684	-0.057063854220368526
1.50368696396	1.4820142931928055	0.02167267076719437
1.0547169238024634	0.9735373141371706	0.0811796096652928
1.37043284174	1.2121807334384014	0.15825210830159864
1.66668572058	1.776744291514855	-0.11005857093485494
1.728325723113673	1.4343024028868328	0.2940233202268403
1.68047290693	1.536434596095515	0.14403831083448493
1.47498548877	1.5215406861413627	-0.04655519737136271
1.84838199683	1.688712845337676	0.15966915149232386
1.05869883682	0.9303756953794655	0.12832314144053458
1.0455640642249553	0.9535881395759297	0.0919759246490256
1.7976052975326209	1.5465329909860188	0.25107230654660206
1.2710444865622863	1.1929855767519102	0.07805890981037611
1.1246202056065249	1.2971296601261	-0.1725094545195751
1.39812250604	1.2917176548359188	0.10640485120408116
1.79089960785	1.5585790028017552	0.2323206050482447
1.48217963309	1.472548356026003	0.009631277063996802
1.6049096806	1.55223852285274	0.052671157747260056
1.83695705861	1.1941571788134606	0.6427998797965393
1.19555075825	1.36853867908434	-0.1729879208343399
1.18245621266	1.4246743225535632	-0.24221810989356318
1.41983330343	1.48646271549337	-0.06662941206337014
1.5465966880139947	1.015312099305403	0.5312845887085917
1.30436127229	1.6760956913716227	-0.37173441908162275
1.15873566044	1.2560537868752504	-0.09731812643525029
1.6356796772100002	1.6991917152964056	-0.06351203808640538
1.6213303177899998	1.5148119008274452	0.1065184169625546
1.7289701441900005	1.5798466454660878	0.14912349872391273
1.1158622890578989	1.1944746431131907	-0.07861235405529188
1.518753085	1.5384408159882759	-0.01968773098827592
1.03994329265	0.9307708417291899	0.10917245092081018
1.6876749620700002	1.6661242003858225	0.02155076168417769
1.512175472859837	1.5822380247442682	-0.07006255188443111
1.734995477043275	1.4850728095862495	0.2499226674570254
1.39860067722	1.612228840599122	-0.21362816337912216
1.4760029061700002	1.4797990117963686	-0.003796105626368451
1.1399457162	1.141410061437323	-0.0014643452373230836
1.26857387035	1.3277225470914036	-0.05914867674140356
1.81887622946	1.4442178803441266	0.3746583491158735
1.15593944857	1.2312356218836547	-0.07529617331365457
1.72978605012	1.5850650989735666	0.14472095114643335
1.12877001843	1.0917001483136477	0.03706987011635232
1.36108519125	1.2168246025129112	0.1442605887370887
1.57753008639	1.5764812479311525	0.001048838458847401
1.4952111791556082	1.451817693254742	0.043393485900866224
1.51118680198	1.6286571912736694	-0.11747038929366926
1.6119767979799997	1.426083566059915	0.18589323192008478
1.3016792209	1.4681270870770071	-0.16644786617700702
1.51689279011	1.5265887465597	-0.009695956449699894
1.87797755697	1.1719892628024986	0.7059882941675013
