# Supplementary material for: Prediction of continuous amyloid positron emission tomography with fluid measures of phosphorylated tau and β-amyloid
Source: EMBO Mol Med. 2025 Dec 1;18(1):217–31. doi: 10.1038/s44321-025-00348-7 (PMC12808103; doi:10.1038/s44321-025-00348-7)
Supplement: Supplementary file 6 — Source data Fig. 2 [file 44321_2025_348_MOESM6_ESM.zip › sd_fig2_train.csv]

observation	prediction	residual
0.92011312253	0.9046308970985895	0.015482225431410535
0.91714479065	0.9021925285511132	0.014952262098886782
0.8414378540522468	0.8993715108374633	-0.05793365678521645
0.903107348127	0.9009651765090041	0.0021421716179959027
0.958511254658	0.9331649515184927	0.025346303139507365
0.8897624996459323	0.9287173229764195	-0.038954823330487165
0.8938314876090001	0.8983627058037611	-0.004531218194760989
0.850885682087	0.9397603553783037	-0.08887467329130372
0.89986065346	0.9466991081651647	-0.04683845470516468
1.00464543729	1.2880666254756625	-0.28342118818566253
0.8995710198960001	0.8900640277424998	0.00950699215350026
0.9189928740837204	0.8996493535504207	0.019343520533299685
0.849857542389	0.8681181152004183	-0.01826057281141824
0.934479083049	1.0177578179352003	-0.0832787348862003
0.90126500179	0.8862958711049217	0.014969130685078325
0.8341814310332252	0.895407508147429	-0.0612260771142038
0.8875028552650001	0.8962311253718669	-0.008728270106866831
0.847673652153	0.9001199553381403	-0.05244630318514032
1.00943359107	0.9341305561399302	0.07530303493006985
0.9912769464780482	1.0089071748603309	-0.017630228382282676
0.822939862125	0.9459566445152929	-0.1230167823902929
0.8950626395552279	0.8874493321413588	0.007613307413869119
0.956494202173	0.9357411339033535	0.020753068269646513
0.8905207943617194	0.9241021441042091	-0.03358134974248972
0.93227296977473	0.9336776913979521	-0.0014047216232221382
0.8759887184688826	0.9014468209849602	-0.025458102516077608
0.890249735785	0.9092034693903481	-0.018953733605348133
0.878265314991	0.9253458685583886	-0.047080553567388606
0.8740931942130202	0.8784870039151719	-0.004393809702151641
0.9402560404727854	0.9275416089483834	0.012714431524401992
0.950477541789	0.9244338646075534	0.026043677181446623
0.914902082661	0.9236039058514831	-0.008701823190483071
0.869817361360488	0.8843987725389988	-0.01458141117851075
0.8910035492914725	0.9202814174264676	-0.02927786813499511
0.8874030832493159	0.9204810942645149	-0.033078011015198916
0.925706661599	0.9002007808087137	0.02550588079028626
0.903344958761	0.9009384488622806	0.002406509898719378
0.888452181906	0.9042076205914407	-0.015755438685440715
0.930557761626	0.9021256692543485	0.028432092371651563
0.892966456003	1.0239973900438741	-0.13103093404087418
0.8649870546146137	0.9234791207771577	-0.05849206616254399
0.887653422827	0.8796616249551983	0.007991797871801709
0.894531598389	0.9192012705820716	-0.02466967219307159
0.851749162717	0.9161512503294079	-0.06440208761240795
0.927888026611	0.9249097140915379	0.002978312519462123
0.94372013627	0.9267850772677094	0.01693505900229053
0.96156415214874	0.9321904855905275	0.029373666558212497
0.926599533103	0.9088684900450726	0.017731043057927387
0.957328473408	0.9289621133770494	0.02836636003095061
0.972627897139	0.9337180968127418	0.03890980032625824
0.923692231833	0.9243584280511931	-0.0006661962181930825
0.946649294404	0.9325246621047412	0.014124632299258866
0.985301660281	0.9269046443997818	0.05839701588121815
1.0042088890760894	0.9669702247979894	0.037238664278099964
0.9650254813810624	0.9818047345748259	-0.0167792531937635
0.911410382101	0.9288080960394599	-0.017397713938459902
0.894380539562	0.8962769822540391	-0.0018964426920390354
0.8418890423846672	0.8979051714293168	-0.05601612904464959
0.9025991878116074	0.9226451307524544	-0.02004594294084694
0.955834561149	1.0175279677210305	-0.061693406572030485
0.928993745186	0.9565211284468615	-0.02752738326086157
0.972820749151	0.9348395091527607	0.037981239998239325
0.957877049541	0.9112759744247014	0.04660107511629852
0.8987534667687855	0.9230858079126114	-0.024332341143825875
0.857154792175	0.8699389410882294	-0.012784148913229432
0.950732105017	0.9604229134819703	-0.00969080846497028
0.9203496822283086	0.9248469011031648	-0.0044972188748562125
0.8781233891366409	0.9098833092588997	-0.03175992012225881
0.8884785124979999	0.9196842096874919	-0.031205697189491954
0.909820421333	0.9045849108566985	0.0052355104763015525
0.8849989631187594	0.92661891910717	-0.04161995598841062
0.949043157956	0.93641637948954	0.012626778466459987
0.918175353907	0.924244147985765	-0.0060687940787650385
0.9369712819580946	0.9268335483433272	0.010137733614767441
0.901770603256	0.9246798649398928	-0.022909261683892845
0.929566869313	0.9255046766754238	0.004062192637576234
1.02080971052	0.9587020350583569	0.062107675461643086
0.890201052236	0.9056061511548681	-0.015405098918868099
0.930909933737	0.9117236943170656	0.01918623941993447
0.9087773376271798	0.9383248184142222	-0.02954748078704239
0.915755557551	0.9242947340802634	-0.008539176529263393
0.8817242093197906	0.8886110843187265	-0.006886874998935921
0.930357229725	0.9219930415347807	0.008364188190219335
0.8691195322727717	0.9238025773838223	-0.0546830451110506
1.00281304756	0.972341098530896	0.030471949029103884
0.8803873712705516	0.9242233747521235	-0.043836003481571906
0.9327638362709738	0.9343161834216183	-0.0015523471506444508
0.858930983258	0.9230274233115927	-0.06409644005359272
0.8722322527673185	0.9082519171684439	-0.03601966440112536
0.877302637303	0.9071456976838331	-0.029843060380833175
0.935944737956	0.9331041664165934	0.0028405715394065334
0.849802177022	0.8980744321981474	-0.048272255176147416
0.907575107687	0.9103857564573974	-0.0028106487703973837
0.947969940762	0.9153877423276353	0.03258219843436472
0.9250533833227568	0.9292986512725847	-0.0042452679498279355
0.986252194074	0.9279419239223468	0.05831027015165324
0.934361718603	0.9224855964701721	0.011876122132827849
0.876280418997	0.9201072996137036	-0.04382688061670359
1.01675915194	0.9313932395797209	0.08536591236027924
0.873770866232	0.9366936130142153	-0.06292274678221532
0.8805480577543445	0.9232092857779431	-0.04266122802359862
0.8945780110320001	0.9087620566710872	-0.01418404563908715
0.9432044458464804	0.9264727078057848	0.01673173804069561
0.880253172720664	0.8772456218711987	0.003007550849465246
0.886893115547	0.9001447984470314	-0.013251682900031425
0.921296582162	0.9084017282579298	0.012894853904070303
0.8949111390234181	0.9220608996884812	-0.027149760665063027
0.9750306242240184	0.9761256036147582	-0.0010949793907397698
0.8791477991552072	0.9027155155014609	-0.023567716346253653
0.8649197602951748	0.9031032770862345	-0.03818351679105969
0.906678649199	0.9248945856238996	-0.018215936424899604
0.870271455250994	0.9202708613574415	-0.049999406106447486
0.8889257153602839	0.9013059611861834	-0.012380245825899583
0.854699013977	0.906164431030259	-0.05146541705325902
0.904589271072	1.018149335461342	-0.11356006438934196
0.879963924181	0.9224992931147709	-0.042535368933770856
1.00678122372	0.9730723549526702	0.033708868767329814
0.9159445206996014	0.9458852158573587	-0.029940695157757324
0.88616434562	0.9095783919343512	-0.023414046314351178
0.956949937412	0.9267842101293319	0.030165727282668087
0.8520518086384962	0.920386536331243	-0.06833472769274684
0.933843534312498	1.1593810712415398	-0.22553753692904177
0.959337103042	0.9561546398086662	0.003182463233333821
0.889389748594	0.9027880373926216	-0.013398288798621594
0.9028441084613548	0.9009820154436023	0.0018620930177524198
0.871696717441139	0.8922389291454887	-0.020542211704349778
0.8866123902204381	0.9073773114221586	-0.020764921201720465
0.923271758057	0.9130320498370271	0.010239708219972887
0.878836208941767	0.9268842358121513	-0.04804802687038434
0.960151541029	1.0862387534495566	-0.12608721242055654
0.9096230850022712	0.9230179880099699	-0.013394903007698744
0.892310564523	0.9294493800687146	-0.03713881554571463
0.866541423479	0.9046312729569495	-0.03808984947794947
0.9238473679	0.9075108138378389	0.016336554062161057
0.910035517785	0.9185275535631119	-0.008492035778111862
0.8763822052660001	0.9302477673765356	-0.0538655621105355
0.9189296527494948	0.9340116128057468	-0.015081960056252064
0.93956852514	1.022206329987688	-0.08263780484768801
0.94858484847848	0.9194875042550106	0.029097344223469435
0.8901089011768917	0.8999428427797832	-0.009833941602891527
0.918632062255	1.0751301769564023	-0.1564981147014023
0.895963498771	0.9103357454424635	-0.014372246671463529
0.900927975593	0.9278507802580438	-0.02692280466504382
0.819869568038	0.8665337030075428	-0.0466641349695428
0.8852311439149999	0.8997470500780298	-0.01451590616302989
1.0081099466877317	1.2830133235253363	-0.2749033768376046
0.933313751212	0.9023856607353216	0.030928090476678438
0.892492253586	0.9439368586522803	-0.051444605066280236
0.9181050109116936	0.9130742966276166	0.005030714284076976
0.917182118923	0.9070539299432514	0.010128188979748542
0.904823422645	0.9227081305164768	-0.01788470787147678
0.8782642199145606	0.8993754208700391	-0.02111120095547847
0.969208396025	0.9362906768275628	0.032917719197437134
1.00373590909	0.9269690810296756	0.07676682806032442
0.9350768885866396	0.9073512383134065	0.02772565027323315
0.8593344132330001	0.9289583702311593	-0.06962395699815926
0.897923097606	0.9218691496635598	-0.02394605205755984
0.9109216394462376	0.9193202651860942	-0.008398625739856613
0.932515520779	0.9348608800581583	-0.0023453592791582434
0.8822393554029999	0.9302060483324432	-0.04796669292944333
0.8954651274092112	0.9673170777493375	-0.07185195034012626
1.01520241114	0.9540175107318631	0.061184900408136844
0.9222842036604808	1.0234586568963742	-0.10117445323589336
0.971780387709	0.9336428090867196	0.0381375786222804
0.920222839255	0.9071469075026383	0.013075931752361769
0.901614843813	0.9065065172850448	-0.004891673472044777
0.8641167798142282	0.9041522587402904	-0.040035478926062185
0.945603542112	0.911976690201376	0.03362685191062409
0.8830338738595309	0.9250351539097843	-0.04200128005025339
0.888430789921	0.8980455984941442	-0.009614808573144229
0.916609923904	0.9103517453374067	0.006258178566593275
0.844938387127	0.8889777817939141	-0.04403939466691409
0.902806273483	0.914936168202872	-0.012129894719872025
0.908910563140359	0.9119120858676757	-0.0030015227273166856
0.91635826361	0.91050490775941	0.005853355850589992
0.953241198502	0.9345427910586497	0.018698407443350273
0.8980962001594461	0.8943052596322244	0.003790940527221731
0.9322181207636135	0.9865936226050794	-0.05437550184146589
0.865913529825	0.9300272350221208	-0.06411370519712078
0.914133507996	0.9111819116313462	0.002951596364653808
0.925608025172	0.9926226669947021	-0.06701464182270211
0.901416965742	0.9073909696739146	-0.0059740039319146065
0.9379938415281732	0.9416017312028712	-0.0036078896746979394
0.935275141305	0.919503453575346	0.015771687729653983
0.954934219146	0.9177150408257481	0.0372191783202519
0.965832730747	0.9303011924033084	0.035531538343691604
0.91297524863	0.8959007987317013	0.01707444989829876
0.8838580941196313	0.8952212065372598	-0.01136311241762844
0.942367406663	0.9236648964498627	0.01870251021313729
0.975463677272	0.9277462345526523	0.04771744271934775
0.922631090326	1.1229088807662508	-0.20027779044025085
0.922242483866	0.9347668423933213	-0.012524358527321255
0.909318028975	0.927235914527461	-0.017917885552460988
0.874488820159	0.9719742772502691	-0.0974854570912691
0.950335109136	0.9387272441142396	0.011607865021760366
0.907903197079	0.9128501360058067	-0.004946938926806643
0.912106090743	0.9178116974364997	-0.005705606693499732
0.9158832899786477	0.9050497379928205	0.010833551985827139
0.944901059518	0.9191884205581619	0.025712638959838108
0.9201161468064896	0.9053312291539051	0.014784917652584495
1.0234250545	1.1607402492680285	-0.13731519476802845
0.930516719493	0.9244590621747468	0.00605765731825314
0.900518082883	0.9108032828784991	-0.01028519999549915
0.8171442771795157	0.8550142522247416	-0.037869975045225934
0.9780953246650016	0.9277116139030026	0.05038371076199899
0.968164920064	0.9092933625058838	0.05887155755811624
0.9219317583007	0.956129951278166	-0.03419819297746607
0.953123111735	0.9278301292712342	0.025292982463765767
0.8307023616933125	0.8971856027858885	-0.06648324109257608
0.855167240521	0.8978931542226423	-0.04272591370164225
0.897486045738	0.9065426727164866	-0.009056626978486637
0.936797382482	0.939846117037207	-0.0030487345552070444
0.8763737280589999	0.869024955885874	0.007348772173125906
0.919898468015	0.913462954161617	0.006435513853382924
0.949045804097	0.932033929236403	0.017011874860596965
0.876767312317	0.9045236320621483	-0.02775631974514825
0.9037508144348332	0.9998153027325657	-0.09606448829773251
0.8844030238930001	0.892786532232533	-0.008383508339532941
0.9034794483989094	0.9237855831303873	-0.02030613473147791
0.951996481655	0.9332876206024148	0.01870886105258518
0.980516532013	0.9379759358446762	0.04254059616832384
0.8978210257144433	0.9311961379403934	-0.03337511222595002
0.939138711479	0.9020215296577843	0.037117181821215706
0.8464478392820001	0.8928395354488431	-0.04639169616684302
0.980661024989	1.1227506432203374	-0.14208961823133737
0.911195067368538	0.9277802724522692	-0.01658520508373129
0.933844782888	0.9199133821561226	0.013931400731877375
0.8970420137200001	0.8963444171414444	0.0006975965785557259
0.886548608574	0.8892837921833686	-0.002735183609368641
0.8147712065710001	0.8761301136942337	-0.06135890712323355
0.906027417892	0.9185650637196296	-0.012537645827629618
1.02272742834	0.9441302448165949	0.07859718352340517
0.9427041925640436	0.9275128551600311	0.015191337404012462
1.0131736101124769	0.9599333906283489	0.05324021948412794
0.973889325281	0.934807918708789	0.03908140657221104
0.86312064638	0.8877362086586064	-0.024615562278606395
0.9275253951066208	0.9092183416839843	0.0183070534226365
0.973748722047	0.9342328003549162	0.039515921692083844
0.9052038475940116	0.9118043026503483	-0.006600455056336663
0.8818297216509999	0.9234978978817631	-0.04166817623076313
0.932690902901	1.1272472946535048	-0.19455639175250483
0.979584285395	0.9263937647338202	0.053190520661179796
0.949673445179	0.9287806335818207	0.02089281159717926
0.95763437159	0.94881644830721	0.008817923282789963
0.940423364748	0.9098048292015802	0.0306185355464198
0.8579669266968504	0.8835854913702482	-0.025618564673397848
0.919085957465	0.906490958690066	0.012594998774933974
0.8969074584458941	0.9021382248287909	-0.005230766382896768
0.863276814216	0.9053125600714408	-0.04203574585544079
0.93633135463	1.0076819468649227	-0.0713505922349228
0.921330736838	0.9255911943347028	-0.004260457496702785
0.9321030623744724	0.9264673736008758	0.005635688773596548
0.960227316295789	0.919193888976192	0.041033427319596916
0.9249109783947964	0.9272024244867539	-0.0022914460919575275
0.8934814438115699	0.8881776266109739	0.005303817200596028
0.943779954618	0.9484306308383285	-0.004650676220328442
0.946768137894	0.9247624271867312	0.022005710707268866
0.859785327647	0.8966468384394224	-0.03686151079242239
0.955375872957	0.9261487912257906	0.02922708173120936
0.9383952715728576	0.9258514570411601	0.012543814531697506
0.8192242059324508	0.8933774621974222	-0.07415325626497138
0.8888858457169139	0.9219101917566642	-0.03302434603975035
0.8957572113600001	0.9125456870310872	-0.0167884756710871
0.926860921829362	0.9255198599072615	0.0013410619221004838
0.904898895231	0.9146952093792393	-0.009796314148239338
0.905173017968	0.9163200457192662	-0.011147027751266192
0.9170354764700002	0.9205812552430918	-0.00354577877309159
0.9132500389600452	0.915645120489387	-0.0023950815293417582
0.978380794857554	0.9277999977028517	0.05058079715470232
0.901689954196	0.9034470104325646	-0.0017570562365646358
0.906551658504	1.186681086452011	-0.280129427948011
1.0055578549	0.9629192655978221	0.04263858930217779
0.9320351498945736	0.9533370445171733	-0.021301894622599682
1.02454938833	0.9375618741496105	0.08698751418038964
0.8516540223675153	0.9007865409361626	-0.04913251856864731
0.852677011271	0.8986794234837516	-0.04600241221275159
0.883548333611	0.8975307933376493	-0.013982459726649243
0.958169440459	0.9046493708092516	0.053520069649748425
0.948990021163	0.9830471034006277	-0.03405708223762771
0.960059677462	0.9811817511118497	-0.021122073649849638
0.9630928838161784	0.9351248623219433	0.027968021494235162
0.939946645157	0.8995626469415451	0.04038399821545491
1.0194115352200002	1.081896811379517	-0.062485276159516934
1.0157838021974317	1.024031461601523	-0.008247659404091223
0.9694379078555952	1.028237194649293	-0.058799286793697725
0.922050303742	0.9148481111811493	0.007202192560850751
0.916976579835	0.9126855185917784	0.00429106124322165
0.908826729962	1.0168179588080282	-0.10799122884602819
0.941180379481	0.9197383254911783	0.021442053989821686
0.871633707	0.9253434848416643	-0.05370977784166431
0.956466064562254	0.9262221411105839	0.03024392345167015
0.91214104679	0.8979900025793393	0.014151044210660713
0.909373318703	0.9291165359631453	-0.019743217260145274
0.994767968497	0.9286689390932774	0.06609902940372259
0.921013570634	0.9079016797738919	0.01311189086010811
0.8869839497900001	0.9023698336072207	-0.015385883817220614
0.938769495725	0.928697654220969	0.010071841504031065
0.8190378316128801	0.9056443631604293	-0.08660653154754916
0.864954775373	0.9280549899978274	-0.0631002146248274
0.9211084096448948	0.9440733395733828	-0.022964929928487976
0.8771886848768256	0.9349385720316462	-0.057749887154820656
0.946734579739	0.9314596391775115	0.015274940561488481
0.877594321989	0.8899555231616199	-0.012361201172619851
0.8806098372519999	0.9033162421650438	-0.022706404913043876
0.8394399226140726	0.8899204631720348	-0.05048054055796214
0.908575096272248	0.9220936846225962	-0.013518588350348248
0.981674560411	0.9776592492808875	0.004015311130112442
0.8931374465790001	0.9039238451311692	-0.010786398552169119
0.891395323905	0.9092720035055395	-0.017876679600539513
0.864761117278	0.8757864565589253	-0.011025339280925306
0.9006651263709999	0.9001114068206694	0.000553719550330567
0.9213769751264534	0.9151105994920754	0.006266375634378041
0.8807035532354923	0.8873641674565136	-0.006660614221021266
0.9214742980616376	0.9346889291241396	-0.01321463106250198
0.901964461793	0.9214057541672779	-0.01944129237427783
0.902998550657	0.9260582012656409	-0.023059650608640903
0.915735365735	0.9215820930009664	-0.005846727265966356
0.9157665589103474	0.9277426211911616	-0.01197606228081416
0.8591373551799999	0.9171619051444256	-0.05802454996442574
0.8990952507100001	0.9226394346074644	-0.023544183897464377
0.9374457931258278	0.8969565712060611	0.04048922191976667
0.874695977782	0.9059641049501415	-0.031268127168141424
0.990678068305	0.9476690015458957	0.04300906675910432
0.934947172185	0.9274564702985083	0.007490701886491702
0.890502097112	0.9000167484491787	-0.009514651337178659
0.8732863915749037	0.920779073830782	-0.047492682255878216
0.9103837200807618	0.9497062996669624	-0.03932257958620056
0.8669696238055827	0.8916255763869736	-0.02465595258139086
0.9800344166914322	0.9237271104564166	0.056307306235015564
0.867059536938	0.9008738036121666	-0.03381426667416665
0.946688806995	0.9407123526861654	0.0059764543088346445
0.8471136544650001	0.9093250025340326	-0.0622113480690325
0.99521360839	0.9539479834523212	0.04126562493767871
0.879276984998	0.930110122996791	-0.05083313799879097
0.9138930223896192	0.9166279590355443	-0.002734936645925057
0.9626064158434428	0.9270356323900942	0.03557078345334852
0.979454308537755	0.9351071632249993	0.04434714531275563
0.920744226042841	0.9219867378711761	-0.0012425118283351244
0.927221171211	0.9121058637461736	0.015115307464826366
0.919838325327	0.8960836748114239	0.023754650515576126
0.906273537241	0.9014196310002046	0.0048539062407954026
0.8820959365009999	0.9493400131163149	-0.06724407661531495
0.954853685429	0.9100381837371689	0.04481550169183102
0.906785195906	0.9331121589232803	-0.026326963017280214
0.8567684051279999	0.8820268767683701	-0.025258471640370206
0.921252163767	0.939159035659775	-0.017906871892774956
0.924991507279	0.9343599511870374	-0.009368443908037372
0.980938450052	0.936272676818009	0.04466577323399101
0.888050547535	0.9155738215412835	-0.027523274006283516
0.92002152017	0.9278089857242918	-0.0077874655542917726
0.949671465236	0.9063732077071756	0.043298257528824435
0.9829431089655026	0.9267289211452489	0.05621418782025378
0.884244694857	0.9146306051596602	-0.030385910302660246
0.890757424069	0.8992445328115953	-0.008487108742595284
0.8961375599610033	0.9026185588934019	-0.006480998932398618
0.8888400979819999	0.9118382336035914	-0.022998135621591476
0.890336265875	0.9057595552528579	-0.015423289377857863
0.856462484504	0.9024815177595278	-0.04601903325552781
0.926952082141	0.9398137591940491	-0.012861677053049081
0.9092042507356228	0.8990316460754737	0.010172604660149132
0.92128557951	0.9022750402450909	0.019010539264909143
0.961106319517	0.9380339959829714	0.02307232353402855
0.879196991682	0.9337138130986838	-0.05451682141668379
0.886311334401	0.907733180502868	-0.021421846101868036
0.994529686212	1.0046730528171863	-0.010143366605186332
0.927595159657	0.9077269430006119	0.01986821665638816
0.868199682729	0.909998946045785	-0.04179926331678496
0.930125962868	0.9268852785978459	0.003240684270154115
0.946440584532	0.9297914100982396	0.01664917443376035
0.9414510423733448	0.9233833784256027	0.018067663947742063
0.9572645944292036	0.9323877444914368	0.024876849937766843
0.9285984423943352	0.9324683813344188	-0.0038699389400835837
0.864993865986	0.9072758897205351	-0.042282023734535046
0.9346384576966356	0.9191296024187662	0.015508855277869382
0.8855977561759999	0.9239606271568479	-0.03836287098084801
0.933594412154	0.962505928133321	-0.028911515979321067
0.933509173047	1.183886675985388	-0.2503775029383881
0.917842694562	0.89815072562223	0.019691968939769988
0.913080394738	0.9296959300218124	-0.016615535283812433
0.9075987261980706	0.9100416132273808	-0.00244288702931017
0.943891916213	0.9312744915074753	0.012617424705524627
0.94552516174986	0.8957989391253881	0.049726222624471905
0.918329502879	0.9121383562374327	0.00619114664156728
0.909664236727	0.927017493270389	-0.01735325654338893
0.8771337271782254	0.9018327238479366	-0.024698996669711204
0.885788520527	0.894486140973907	-0.008697620446907028
0.851772844076	0.9038668992712728	-0.05209405519527288
0.952866988738	1.0324066125673497	-0.07953962382934965
0.891803107088	0.92404274819229	-0.03223964110429001
0.958047327685	0.9295936076440576	0.028453720040942376
0.9434435115324312	0.908305130524459	0.035138381007972175
0.95847253903	0.913279567400188	0.04519297162981195
0.9110515539722238	0.9026793619107437	0.0083721920614801
0.92559559489	0.9196407632259542	0.005954831664045757
0.8506320529539999	0.8998642412234727	-0.04923218826947284
0.866644986447	0.926895630585108	-0.06025064413810799
0.8377416817143777	0.855616025381571	-0.017874343667193315
0.90412226751	0.8976563671903176	0.006465900319682416
0.922042919789	0.9301648853846146	-0.008121965595614622
0.857032053366917	0.8905198497672804	-0.03348779640036337
0.966363385702	0.924560549848705	0.04180283585329503
0.8606150723841118	0.8812921191653373	-0.020677046781225505
0.916293113592	0.9257048417999837	-0.009411728207983638
1.01633947348	0.9399790801506899	0.0763603933293101
0.871276095151	0.9232744692208673	-0.05199837406986729
0.824471185164	0.875415108424412	-0.05094392326041197
0.9006887305676663	0.9023043957649522	-0.0016156651972859537
0.915893510171	0.9078701948442552	0.008023315326744718
0.8801806754249838	0.8634689166147363	0.016711758810247446
0.9355551071638508	0.9013075731277262	0.03424753403612457
0.8973507567893121	0.9309268182508164	-0.03357606146150427
0.924452873088	0.9285568566722066	-0.004103983584206605
0.878232695245	0.9257186393849605	-0.047485944139960434
0.90096641125	0.9258551588326297	-0.02488874758262971
0.908488757414	0.9039049868051445	0.004583770608855509
0.8511065907565148	0.9294500166742616	-0.07834342591774679
0.8746464588770001	0.9237769944612331	-0.04913053558423297
0.921301638542	0.9070256454228381	0.014275993119161834
0.9029883855156984	0.9103060998047353	-0.007317714289036936
0.919651476685	0.9307347383143487	-0.011083261629348695
0.884072318886	0.8995311542380655	-0.015458835352065492
0.90161704485161	0.908013666437454	-0.006396621585843976
0.866695284951	0.9765700455046701	-0.10987476055367007
0.904972617175	0.9242308574939887	-0.019258240318988706
0.97696206071	0.9276747484818911	0.04928731222810889
0.8496195208255328	0.9033969281343606	-0.05377740730882774
0.893397742485	0.9499205233869987	-0.05652278090199869
0.8953218976176389	0.9058734392932795	-0.010551541675640541
0.987166784221314	0.937988727119763	0.04917805710155099
0.8833627335625043	0.9036442322666176	-0.020281498704113332
0.903385093407	0.9112293252972091	-0.007844231890209108
0.905567428483	0.936399623716514	-0.030832195233513993
0.949942040467	0.9626944131678884	-0.01275237270088836
0.903340761659	0.9125595684571328	-0.009218806798132806
1.00596635283	1.0513290639192556	-0.0453627110892556
0.902860178929	0.9128417894765926	-0.009981610547592612
1.01432653481	1.0812634725502845	-0.06693693774028464
0.852173018107	0.8828290266832889	-0.030656008576288918
0.929669201513	0.9093849480952296	0.020284253417770404
0.9774259079170194	0.9282977314427423	0.04912817647427714
0.9220591695390106	0.9282560852672507	-0.006196915728240104
0.949873735614	0.9337961041093727	0.016077631504627266
0.890103477289	0.900057408383911	-0.00995393109491105
0.960702063514	0.9303288096512422	0.0303732538627578
0.990424528258	0.9102174728012379	0.0802070554567621
0.945627651881	0.9240440369466782	0.021583614934321704
0.8741464258979454	0.9052389878827627	-0.031092561984817246
0.927551301227	0.9238202113286657	0.003731089898334372
0.933472880071	0.9132985253272193	0.02017435474378071
0.8721140847252938	0.9071117891502234	-0.034997704424929554
0.833945603952	0.8813770422453558	-0.04743143829335583
0.877676333564	0.8997738201825547	-0.022097486618554707
0.9194763505231988	0.9293211277930824	-0.009844777269883642
0.916111334258	0.9274363889096646	-0.011325054651664668
0.8635814176035432	0.8686843446547351	-0.005102927051191863
0.8967819671770001	0.8970117940893607	-0.00022982691236062003
0.906958122886226	0.9022196125148646	0.004738510371361415
0.977106741563	0.9626609195408069	0.014445822022193133
1.01384976713	0.9334797911207054	0.08036997600929452
0.924521863914	0.9313646517232701	-0.006842787809270057
0.8057716199059214	0.8952845522519207	-0.08951293234599933
0.942040607375	0.9303017582292601	0.01173884914573986
0.917565181832	0.9026410052501315	0.014924176581868509
0.837901789516	0.9039975118025884	-0.06609572228658833
0.8687375068050001	0.9092249654504182	-0.04048745864541814
1.01689066102	0.9378335802157554	0.07905708080424456
0.8700722592052901	0.9274273343901804	-0.05735507518489036
0.922582242142	0.92608639392358	-0.003504151781580034
1.0188084961	0.9282919767962718	0.09051651930372806
0.936771980694	0.9228712123551758	0.013900768338824254
0.869941296217	0.9079536845394626	-0.038012388322462565
0.924069417516	0.9251778906446475	-0.0011084731286474803
0.978942364852	0.9082390927521824	0.07070327209981764
0.8567649958774435	0.8954184549019811	-0.03865345902453765
0.9550451120569156	0.9334717748068563	0.021573337250059277
0.95407372324	1.1498001751933993	-0.19572645195339933
0.906365224815222	0.9112740841433025	-0.004908859328080495
0.8810869062123976	0.9334957267004165	-0.05240882048801887
1.00184750671	1.0312541274200138	-0.029406620710013875
0.971175973115	0.934515327538929	0.03666064557607107
0.8756796508399999	0.9119153589213782	-0.036235708081378326
0.90817735324	0.9059079183386496	0.0022694349013504533
0.9842692167817838	0.9467812715253008	0.037487945256483024
0.9317604501167116	0.9247418136240504	0.007018636492661212
0.968587259269	0.9095885471143099	0.0589987121546901
0.90741966671	0.9081895440156584	-0.0007698773056584729
0.892054666255	0.9169612306229488	-0.024906564367948802
0.947825969859	0.9309555632814773	0.0168704065775227
1.01039140383	0.9213780384357513	0.08901336539424864
0.912061382304	0.9115834482323524	0.00047793407164764545
0.913665851813	0.9422295610292459	-0.02856370921624596
0.941754814409	0.9339443846582054	0.007810429750794601
0.8246334427497212	0.8930714957509381	-0.06843805300121697
0.868340236791	0.9125641494283967	-0.04422391263739667
0.921025115537	0.9295740129761402	-0.008548897439140224
0.940779062538	0.9065149768047495	0.03426408573325057
0.913021445293	0.9249378685877184	-0.011916423294718426
0.9046021215635432	0.9081416652542669	-0.0035395436907236233
0.897723674147	0.8985737492137937	-0.0008500750667936874
0.934547607628	0.9258764554198389	0.00867115220816117
0.908278342757	0.9145663878394017	-0.006288045082401661
0.9519761237951996	0.932954535656047	0.019021588139152557
0.887701884777	0.8868303239467987	0.0008715608302012345
0.924132423614	0.954123067381588	-0.029990643767587977
1.00366323773	0.9421099656006707	0.06155327212932937
0.8911723326340001	0.9091010399337114	-0.0179287072997113
0.88114298131	0.8997359030387492	-0.018592921728749157
0.918469283251	0.9358641700580157	-0.01739488680701573
0.921318429645	0.9015991836358205	0.019719246009179514
0.991603364078	0.9268836947527148	0.06471966932528517
0.951190990778	0.9297110875572301	0.02147990322076987
0.9324536079693824	0.9067624838085131	0.025691124160869272
0.965742124788	0.9332327987835809	0.03250932600441914
0.8894680060364193	0.9266786200680412	-0.03721061403162196
0.876722896112	0.9220062692464169	-0.04528337313441688
0.914171146437	0.9000349047431296	0.0141362416938704
0.9767967450553532	0.9641673208732997	0.012629424182053484
1.0206838707	0.9436453405710523	0.07703853012894779
0.8927993803509999	0.9296306873926684	-0.03683130704166848
0.91444690756	0.9227896177951429	-0.00834271023514288
0.8637991085860001	0.9195613952546742	-0.05576228666867411
0.934278115418	0.9550306806822825	-0.020752565264282485
0.920542856985	0.901598866088687	0.018943990896313045
1.02616923764	1.1442066527562207	-0.11803741511622068
0.908456419440812	0.9249843097400121	-0.0165278902992001
0.8718953075700001	0.9221052549499477	-0.05020994737994755
0.8866545244140001	0.9148150286345733	-0.028160504220573257
0.8490024906539203	0.9043455410916237	-0.05534305043770338
0.8099340640549999	0.9217187280366039	-0.11178466398160403
0.911677898384	0.925152203022461	-0.013474304638460999
0.944439820597	0.9256552615124479	0.01878455908455212
0.90298344104	0.9017008129073447	0.001282628132655228
0.931003690269	0.9319260898192675	-0.0009223995502675164
0.8541674152850001	0.8983327157186768	-0.044165300433676724
0.869728717879	0.9059259874169137	-0.03619726953791369
0.917398301019	0.9761734956378736	-0.058775194618873594
0.8283226347429999	0.8717086259098135	-0.04338599116681352
0.922235011416	0.9433872531442472	-0.021152241728247256
0.8884077024822936	0.900960583611609	-0.012552881129315407
0.8120873002055697	0.8886768453518925	-0.07658954514632277
0.938682534395	0.9539019741522482	-0.015219439757248154
0.9229128620734944	0.9144383204767901	0.008474541596704355
0.917111503576	0.8959855111303838	0.021125992445616193
0.8826608617399999	0.9234857807978326	-0.0408249190578327
0.895738920415	0.9033358028814206	-0.00759688246642054
0.957925203154	0.9128779219076776	0.0450472812463224
0.888813792371379	0.9289786730709784	-0.04016488069959934
0.837788076205	0.9193436062102375	-0.08155553000523752
0.994740380991	0.9263605812673764	0.06837979972362362
0.922871648395992	0.8947434017715971	0.028128246624394948
0.961639990629	0.9341235679324863	0.027516422696513665
0.900357942305	0.9664269928641679	-0.0660690505591679
0.878113067362	0.9055374013994697	-0.02742433403746969
0.964539024654	0.9340976639037227	0.030441360750277258
0.890353449594	0.9159345291478576	-0.025581079553857577
0.928853238773106	0.9266684075035814	0.002184831269524623
0.9353872962147975	0.9091370283622229	0.02625026785257467
1.045290512599519	1.0269133904140149	0.018377122185504247
1.1300107609797452	1.0680955607540938	0.061915200225651335
1.30728947915	1.1836695564942432	0.12361992265575683
1.15027660228	1.1272777620746042	0.022998840205395776
1.0423499641016094	1.1974923694896356	-0.15514240538802615
1.42418397289	1.5374325769490498	-0.11324860405904968
1.92219796148	1.7078999992898836	0.21429796219011643
1.30946960359	1.4890160808020199	-0.17954647721201988
1.25746055809	1.1585389873744132	0.09892157071558683
1.0685781769	1.0721286309561973	-0.0035504540561972497
1.5149811375947728	1.6670125767544193	-0.15203143915964645
1.36741305765	1.2613143957174713	0.10609866193252881
1.7067003727	1.791883186236835	-0.08518281353683488
1.42960785376	1.4638081082763157	-0.03420025451631559
1.14025639268	1.158974242217519	-0.018717849537519093
1.1415523426693384	1.1671034082408582	-0.02555106557151987
1.18578370666	1.1789710766421695	0.006812630017830612
1.54204556933	1.533535034175574	0.008510535154425902
1.4202420726299998	1.4182007025346142	0.0020413700953856306
1.06456570361	1.165460224240313	-0.1008945206303129
1.73347867368	1.672045648716713	0.061433024963287064
1.54202059754	1.5149858800333533	0.027034717506646766
1.1231725804541373	1.2213270580817916	-0.09815447762765439
1.87686198853	1.778407441495487	0.09845454703451306
1.39938008168289	1.4166827212931767	-0.017302639610286663
1.80282490945	1.6134289924184122	0.18939591703158776
1.66965624975	1.561277341768351	0.10837890798164906
1.8557589506	1.8275071403350258	0.028251810264974253
1.71483361898	1.7402387761212206	-0.025405157141220602
1.56170692364	1.6561185580945814	-0.09441163445458134
1.2956018478	1.4156889847780625	-0.1200871369780625
1.55100023851	1.4542211752215453	0.09677906328845465
1.22216968152	1.201886234672121	0.020283446847878972
1.6078512821349835	1.4814278408413077	0.12642344129367578
1.80265409522	1.7345888305569515	0.06806526466304863
1.41909510096	1.4823061262426582	-0.06321102528265832
1.83151856138	1.576627544630255	0.2548910167497451
1.41261763468	1.5102820432778323	-0.09766440859783243
1.5708219797537908	1.4964846963660714	0.07433728338771939
1.3772353093599998	1.3538442841721559	0.023391025187843972
1.0364101579812517	1.2752823935979938	-0.2388722356167421
1.10001520181	1.0961835077432192	0.0038316940667808552
1.04282416328	0.9642658868000739	0.07855827647992608
1.07601365491	0.9481703330476292	0.12784332186237068
1.0859793316874446	1.3585760084477085	-0.2725966767602639
1.50819149685	1.4179315643422965	0.09025993250770359
1.10261821271	1.1587995783334184	-0.05618136562341847
1.36549867909	1.1094443388951116	0.25605434019488826
1.6066733008399998	1.702473476372319	-0.09580017553231923
1.35497924784	1.318375879551551	0.03660336828844901
1.2217709190032258	1.3088045206845051	-0.08703360168127938
1.17053878046	1.154436932674759	0.01610184778524104
1.63273947457	1.4452570205113178	0.18748245405868214
1.6632711371200002	1.3420332256774572	0.321237911442543
1.40083160875	1.4582199917142054	-0.05738838296420545
1.3814136840292588	1.485371766580902	-0.1039580825516433
1.53158900649	1.4873510024771175	0.04423800401288247
1.17093934814	1.1806805975060348	-0.009741249366034932
1.11051874219	1.1622815258937578	-0.05176278370375775
1.06382828235	0.9506038846324246	0.11322439771757542
1.57247625356	1.6117052561189775	-0.03922900255897743
1.60028499314	1.607893829742939	-0.007608836602938984
1.4595450419999998	1.6042156579131646	-0.14467061591316477
1.97147273411	1.752439888193278	0.21903284591672212
1.6193176954700002	1.7109616841758637	-0.09164398870586354
1.4336364078	1.4191746536332264	0.014461754166773533
1.72079838301	1.668904658066876	0.05189372494312394
1.184886113114178	1.3336566851422853	-0.1487705720281074
1.612143693957957	1.5839958048943117	0.028147889063645293
1.67067127463	1.423069160110658	0.2476021145193421
1.3846291493399998	1.5538817700258054	-0.1692526206858056
1.8506574195200003	1.6569356556377508	0.1937217638822495
1.7773353394	1.5476047218627833	0.22973061753721669
1.27188917773	1.4505024217412592	-0.1786132440112591
1.71283755211	1.7117901643126523	0.0010473877973478096
1.7603326388599998	1.684408635097173	0.07592400376282682
1.86679539064	1.7291116836080178	0.1376837070319823
1.0301113107100002	0.9344228430195878	0.0956884676904124
1.8626262917900005	1.4925541165493421	0.3700721752406584
1.81589222441	1.7499652406532373	0.06592698375676265
2.05155184111	1.828302945705939	0.22324889540406123
1.65996946644	1.5571864398313013	0.10278302660869865
1.3692373906163358	1.4732762967023951	-0.10403890608605937
1.37731576722	1.5468850811117552	-0.1695693138917551
1.19370413705	1.2508146123680337	-0.057110475318033815
1.48154743324	1.5575273160953496	-0.07597988285534951
1.22395701486	1.2365585384612643	-0.012601523601264208
1.36088898692	1.2988854685981037	0.06200351832189632
1.22571316418	1.4875459500810708	-0.26183278590107073
1.4551418547406985	1.3863224990868368	0.06881935565386166
1.8853948285	1.6717541533477196	0.21364067515228036
1.70095976905	1.585954974977812	0.11500479407218811
1.7952238095200002	1.7499786839743614	0.045245125545638754
1.26615302377	1.5284536649083191	-0.2623006411383191
1.9604431782	1.8404298207776713	0.12001335742232877
1.6151720568649282	1.6146764965273617	0.0004955603375664808
1.6969776747741787	1.6625448871627584	0.034432787611420324
1.6612974059	1.4922589892120315	0.1690384166879686
1.3548886853600002	1.182829276426783	0.17205940893321725
1.92064872907	1.822097777893382	0.09855095117661805
1.6388966418700002	1.5157503349305852	0.12314630693941497
1.07658012267	1.230510560244496	-0.15393043757449587
1.914918884616704	1.6178093287987687	0.2971095558179353
1.98050248064	1.7787842427971856	0.2017182378428144
1.70022308331	1.430880427230223	0.26934265607977714
1.1384181614086917	1.0536996001158097	0.08471856129288202
1.5976425388	1.6563335039442786	-0.05869096514427863
1.3271594372600002	1.3150869666429177	0.012072470617082498
1.46714481634	1.3693683425353982	0.09777647380460186
1.09271891752	1.0532652294635596	0.03945368805644045
1.48139218991	1.4015380933106605	0.07985409659933951
1.117405745742331	1.242673099036284	-0.125267353293953
1.8081079837075504	1.381019375231829	0.4270886084757215
1.173940341410764	1.1786585783697396	-0.004718236958975552
1.6149882286325905	1.3354096255437482	0.2795786030888423
1.4177757901248345	1.5247142526015443	-0.1069384624767098
1.10758199533	1.0263270880098743	0.08125490732012564
1.1810862975299998	1.130182773384965	0.05090352414503485
1.7316957241799995	1.5277038280603472	0.2039918961196523
1.4114243594771143	1.2399862742894348	0.17143808518767956
1.86260093267	1.7788211287335443	0.08377980393645568
1.48298561912	1.5535148240616754	-0.07052920494167547
1.4765584806299998	1.397045481949088	0.07951299868091177
1.4871890450100005	1.3397363327631764	0.1474527122468241
1.16537968915	1.1262751827844133	0.0391045063655866
1.3440391696	1.4440870211087105	-0.10004785150871043
1.18330371755	1.2985676309773506	-0.11526391342735054
1.20661407291	1.2819301941730623	-0.07531612126306242
1.58859099276	1.4952395608134368	0.09335143194656315
1.90379711806	1.718671060028354	0.18512605803164606
1.57811668436	1.5064461063699852	0.07167057799001486
1.20400863144	1.1744374788466232	0.029571152593376837
1.76236720333	1.7347148452281338	0.02765235810186617
1.7016707163	1.6591714575923167	0.04249925870768334
1.5476846654154424	1.6321688258957163	-0.08448416048027396
1.2416021105771045	1.3343205410550314	-0.09271843047792694
1.37848759917	1.4815323298196605	-0.10304473064966047
1.83552248922	1.4048841887203312	0.4306383004996688
1.6671988293	1.5653468250904954	0.10185200420950458
1.3388441372522888	1.2341902352021048	0.10465390205018399
1.60210028775	1.5902122558936889	0.011888031856311043
1.6076912861	1.5410202120691445	0.06667107403085537
1.473265187743948	1.5001044575752667	-0.02683926983131868
1.53598355265	1.2347187193199636	0.3012648333300365
1.8904766686	1.6229967945143597	0.26747987408564033
1.33083009505	1.4252022250837018	-0.0943721300337017
1.41410657752	1.0710547385363731	0.3430518389836268
1.12070128055	1.3029529821418404	-0.18225170159184034
1.37579222823	1.3416815006356362	0.03411072759436373
1.4474392978	1.65227075287062	-0.20483145507062006
1.09764968062	0.9809078216575726	0.11674185896242739
1.7717052117400005	1.6797088889534362	0.09199632278656433
1.7362690229622002	1.6020732930466588	0.1341957299155414
1.07786434284	1.1601670950514875	-0.08230275221148742
1.4564974684863343	1.3638378027132894	0.09265966577304496
1.7803262488299998	1.5117318055646907	0.2685944432653091
1.12528819396	1.0427599064037016	0.08252828755629826
1.51234099657	1.5396853599678562	-0.027344363397856064
2.24396336774	1.7929489173075672	0.45101445043243293
1.35947367564	1.3782788616776371	-0.018805186037637034
1.41740911268	1.4953842647674247	-0.07797515208742478
1.3158944579799998	1.3920045073094087	-0.0761100493294089
1.7142552076363722	1.5422889062723792	0.17196630136399293
1.66201090564	1.473909651000169	0.18810125463983107
1.69739297648	1.66666317338393	0.030729803096069874
1.62710690898	1.6417490640610806	-0.014642155081080466
1.17020811513	1.3981864199369631	-0.22797830480696324
1.19093960677	1.2451697515772542	-0.05423014480725419
1.75424697058	1.5444399052861626	0.2098070652938373
1.41421639333	1.467482715112487	-0.053266321782486914
1.50111844397	1.5424808855932077	-0.04136244162320768
1.1992942153172956	1.2290434058740305	-0.02974919055673486
1.13691120284	1.314592217442156	-0.17768101460215613
1.067279122502323	1.023384840617881	0.04389428188444211
1.42886808307	1.4964315937652934	-0.06756351069529343
1.7377750845099995	1.6975208212267276	0.04025426328327186
1.7023425907218324	1.5631353331304707	0.13920725759136166
1.55383043795	1.5277863312913598	0.02604410665864032
1.4807852407963529	1.4646732722882465	0.016111968508106367
1.25649369974	1.4573828441705126	-0.20088914443051253
1.83871702938	1.7496946747320843	0.08902235464791564
1.3484722698500002	1.4851145227911646	-0.1366422529411644
1.77191253123	1.69859481172125	0.07331771950874999
1.7234180063	1.6946769574792824	0.028741048820717596
1.06190795844	1.1725535479867681	-0.11064558954676817
1.338020977811313	1.5472170529626164	-0.20919607515130334
1.31147814201	1.4387209058966106	-0.1272427638866107
1.39547852513	1.5196531059474703	-0.12417458081747035
1.21541449621	1.1722723153826364	0.04314218082736354
1.6356296495291025	1.378459569574797	0.2571700799543055
1.5473877384297932	1.4215491889766423	0.12583854945315087
1.28253572642	1.3519358341553618	-0.06940010773536187
1.40660140253	1.4116451855174423	-0.005043782987442347
1.23998381416	1.5453992607398097	-0.3054154465798098
1.5975635554899998	1.5293012404966653	0.06826231499333457
1.15666115455	1.1798508436869468	-0.023189689136946745
1.61426951845	1.6463094732541095	-0.03203995480410948
1.0915558209	0.939194410371396	0.15236141052860408
1.84796932711	1.7190152768253282	0.12895405028467177
1.12300070797	1.0708608545389127	0.05213985343108729
1.045092406614156	0.9631272203553054	0.08196518625885063
1.2350035988439856	1.2178222556502087	0.017181343193776843
1.6406345324186655	1.643316267407805	-0.0026817349891394837
1.40021556009	1.4948849386664764	-0.0946693785764765
1.28747723972	1.52274283948836	-0.23526559976835992
1.89774431601	1.85330718979493	0.04443712621507001
1.3957695683000002	1.5426053825526946	-0.14683581425269443
1.41535159565	1.3375728417614252	0.0777787538885748
1.0878209339487828	0.9882177391553241	0.0996031947934587
1.3940266611039231	1.5584112968910901	-0.164384635787167
1.83874588337	1.745746340477445	0.09299954289255496
1.20235677203	1.1408716925091809	0.06148507952081905
1.2594056456091645	1.3723837004154118	-0.11297805480624734
1.21420789337	1.187276524870652	0.026931368499347963
1.77382944415	1.6475073910923705	0.12632205305762945
1.215607395	1.1792155088352543	0.036391886164745646
1.4045975304446772	1.3826124090577547	0.021985121386922435
1.13642166448	0.9787543910203272	0.1576672734596728
1.7498994629854123	1.4551491818086566	0.2947502811767557
1.4464375285497737	1.473524188490788	-0.027086659941014224
1.04559908923	0.9521049543506693	0.09349413487933067
1.22220457517	1.175579789448525	0.04662478572147499
1.36754964166	1.3786047827142514	-0.011055141054251427
1.9638160889900005	1.60741049523688	0.35640559375312053
1.5914008567500002	1.598182848258281	-0.006781991508280738
1.11928673518	1.0665968858116834	0.052689849368316555
1.26523955719	1.531035096626504	-0.26579553943650414
1.97013814053	1.786496453650023	0.18364168687997706
1.0516635375402388	0.9532694896114252	0.09839404792881357
1.3578163428	1.132685359095066	0.225130983704934
1.7434069612799998	1.6868359038990155	0.056571057380984335
1.28674222964	1.4004552001439767	-0.11371297050397677
1.54279145514	1.6306442537762478	-0.08785279863624784
1.3771997576845842	1.4092086288664682	-0.032008871181884
1.32074729506	1.4847678331889158	-0.1640205381289157
1.91293290244	1.6570225610371727	0.2559103414028272
1.0866269543624076	0.9991386667292264	0.08748828763318128
1.17846198083	1.4612196388214722	-0.2827576579914721
1.57612820399	1.5639507021796712	0.012177501810328728
1.9234364828	1.7055796204333709	0.21785686236662904
1.51460906538	1.5529102375563744	-0.03830117217637441
1.09922238111	1.1599228034012548	-0.06070042229125483
1.22788402423	1.4537379141176785	-0.22585388988767852
1.7719745935605955	1.5902381013155258	0.18173649224506971
1.5639724326097733	1.2922746442118858	0.2716977883978875
1.04569385966	1.0996352557791111	-0.053941396119111085
1.5828172790216335	1.511322429507684	0.07149484951394958
1.8539272622514047	1.7522336078003824	0.1016936544510223
1.67173087289	1.6108215437581261	0.06090932913187386
1.34153700499	1.5614775084144765	-0.21994050342447657
1.5896230277639802	1.5263469703566066	0.06327605740737363
1.18723825277	1.2071155303171694	-0.019877277547169392
1.60419048889	1.6752895930539449	-0.07109910416394483
1.6138688065076412	1.4267699218255148	0.18709888468212643
1.60674268996	1.4991770028615066	0.10756568709849335
1.1076828171603328	1.0413289484305919	0.06635386872974092
1.18921920744	1.192343192743047	-0.0031239853030469167
1.34900643274	1.3466126435293262	0.0023937892106737912
1.49525734891	1.4220234379354897	0.07323391097451037
1.66751447143	1.5721453017290243	0.09536916970097575
1.53431442802	1.592738571739525	-0.05842414371952498
1.50947269354	1.5621480967768588	-0.05267540323685882
1.2077648657475912	1.467851224821542	-0.26008635907395083
1.69640196214	1.5058200725732152	0.1905818895667848
1.7799998448599996	1.7201733762942555	0.05982646856574414
1.44706966569	1.2508722194880362	0.19619744620196378
1.37423120989	1.4869853465730543	-0.11275413668305423
1.67964090166	1.4870554095051713	0.19258549215482867
1.269526218419288	1.4597474157175596	-0.1902211972982717
1.081240191128595	1.1740708354226252	-0.09283064429403032
1.08351267877	1.1910241146257157	-0.10751143585571565
1.44425370524	1.5417178317243516	-0.09746412648435165
1.65950247945	1.6623230706252763	-0.0028205911752763324
1.468504373488001	1.4214470145610876	0.04705735892691343
1.46635630412	1.5979731639725205	-0.13161685985252047
1.40580741434	1.541198962647233	-0.1353915483072332
1.4335181913662622	1.395887060311988	0.03763113105427429
1.57648220557	1.6410658947392078	-0.06458368916920776
1.5733299392299998	1.5492316258740546	0.024098313355945145
1.06246827025	1.117017411383673	-0.05454914113367315
1.42490778415	1.325860043907701	0.0990477402422989
1.08607848267	1.425663284125199	-0.339584801455199
1.2309117766601012	1.4250675049577302	-0.19415572829762895
1.07205123074	1.1132263831563995	-0.04117515241639946
