# Supplementary material for: Prediction of continuous amyloid positron emission tomography with fluid measures of phosphorylated tau and β-amyloid
Source: EMBO Mol Med. 2025 Dec 1;18(1):217–31. doi: 10.1038/s44321-025-00348-7 (PMC12808103; doi:10.1038/s44321-025-00348-7)
Supplement: Supplementary file 7 — Source data Fig. 3 [file 44321_2025_348_MOESM7_ESM.zip]

Archive with 7 entries (7 files):
- sd_fig3a_test.csv
- sd_fig3a_train.csv
- sd_fig3b_test.csv
- sd_fig3b_train.csv
- sd_fig3c.csv
- sd_fig3d.csv
- __MACOSX/._sd_fig3d.csv
