# Supplementary material for: Prediction of continuous amyloid positron emission tomography with fluid measures of phosphorylated tau and β-amyloid
Source: EMBO Mol Med. 2025 Dec 1;18(1):217–31. doi: 10.1038/s44321-025-00348-7 (PMC12808103; doi:10.1038/s44321-025-00348-7)
Supplement: Supplementary file 7 — Source data Fig. 3 [file 44321_2025_348_MOESM7_ESM.zip › sd_fig3a_test.csv]

observation	prediction
0.988749291724	0.9165511303993948
0.927594482686	0.912251350028327
0.8231098631138504	0.913159814060233
0.9766933617211356	0.9437218615255195
0.9602143789114976	0.9145658295505884
0.908825665709026	0.913671060039584
0.924316787813	0.9174133086938272
0.8833895371304363	0.9114592664816875
0.7791341872589591	0.9121697651792411
0.8625820223906269	0.9123896602233569
0.932172738203	0.911964520971139
0.8915056494149999	0.9120298633299251
0.92997359165	0.9120775901919445
1.0098970669	0.9186272734270648
0.969287961537883	0.9123825359573616
0.907660770997	0.9128813056159308
0.889270675595	0.9121249659360514
0.944130270513	0.9187867842197084
0.934571139006	0.9175076549898505
0.926233113826	0.9187924387816984
0.94470200714	0.9123115381655175
0.9009247662787742	0.9140551034405837
0.939860344854	0.9124842347312561
0.8791046361496583	0.9122857589858396
0.8512562515600001	0.9135940323046003
0.871672878245314	0.9122827522323491
0.8982263393741512	0.9116758862784673
0.8355037562338736	0.9223046909067678
0.981590118342	0.9203607162475617
0.9403048665276564	0.9118200797431195
0.843165841177	0.9117516429902982
0.943481285267	0.9118682130632751
0.908384783729	0.9118223037729248
0.914599703303	0.9113603220619014
0.8875237450650001	0.9117160537018155
0.90792215069	0.9123234406901192
0.875805541265	0.9126690826745955
0.961568700799	0.9122697443302883
0.874130384893	0.9135406854620469
0.93513816843	0.9118223440355401
0.984428619844	0.9117200742074747
1.0019675234299998	0.9372255566042084
0.9519383855175848	0.9149837081872672
0.9247803366925014	0.9130486900476478
0.98521234605	0.9412266798571463
0.9036585737021684	0.9130657283525148
0.8518636211599289	0.9124311982605209
0.9544543054002386	0.9117380363046874
0.908794148566	0.9118114480868562
0.881221929348	0.9127698901613421
0.904001587443	0.9114177363219468
0.868490221354	0.9127201583745592
0.890718522475	0.9117897164670324
0.900849632761	0.9113712643167639
0.949349078262	0.9191426853171172
0.860775989015	0.9147452614138534
0.860901351049	0.9124272454966971
0.900072810786	0.9094356171198904
0.9043078535756448	0.9122845451835999
0.912402689389	0.9179954032442273
0.823170281848	0.9122964484130749
0.879192249189	0.9119682171606425
0.922671878557	0.9128842587641762
0.950440707754	0.9136037532809983
0.89377858871	0.9128251783356949
0.8411953646221347	0.9119967415124342
0.9658662595451756	0.9128223389195156
0.984073386223	0.9115179959398774
0.925624571698	0.9199760637691901
0.9115552302985532	0.9127324112240164
0.9255869572709884	0.9347544965108698
0.966113936216	0.9120193060788364
0.8495082898866939	0.9122817808607766
0.962336143764	0.9116940446704288
0.891995463521	0.9153326206049339
0.9958116939044888	0.9121034029598363
0.8956975296230006	0.9250603814962283
1.015024542697684	0.9216317786474767
0.8712965312459999	0.912381233846479
0.8294985468520001	0.9119146712350599
0.908350523094	0.9444360123575536
0.974765144103988	0.9151247880712851
0.8541360414331669	0.9125759034452063
0.8771322786450924	0.9133192070525268
0.960805921386	0.9127687967361212
0.9268516058379058	0.9254863948819453
0.989115869034	0.9175415439160578
0.863513212802	0.911539076153185
0.8956490869228898	0.9197113592830634
0.927271482809	0.9117001500032295
0.906231460456	0.911480099652241
1.021335747118981	0.9195469398743673
0.946014395674	0.9124376082425801
0.89668370381	0.915191135412419
0.916336317531	0.913562068060442
0.910290593114	0.9136365342699452
0.8938119738422273	0.9118423022209471
0.904823820767663	0.9119094565946346
0.928030628051	0.9118157388697038
0.8605873363500001	0.9132542284592248
0.893342340415	0.9124967094534944
0.917129453789	0.9131819577402694
0.889603146817	0.911656717060705
0.928037404971694	0.9120081250223705
0.925465332109	0.9117299093079893
0.886535299339	0.9117734369026124
0.886108641155	0.9136676838412979
0.8878257123019999	0.9121780216621148
0.883241838017	0.9119091714767977
0.957299910906	0.9115543550323347
0.9836525583	0.9132099082472859
0.920648505327	0.9121230732750242
0.912056442166	0.9118123159109448
0.929763294699	0.9129110462591968
0.911049812832	0.9137528476464973
0.8737308448908715	0.9117412678695416
0.947767663264	0.9166640811252087
0.983598979584	0.9146011759821422
0.92331648188386	0.9118689984805043
0.973795340863	0.9196153854992389
0.947187611798	0.9121274628520003
0.876479267483	0.9121242945167963
0.902126682718	0.9149413818418782
0.8888032907491535	0.9124247383523243
0.919514535083	0.912025857670072
0.959236375247	0.9163671682126843
0.942490055567	0.9124254887750043
0.888565166065	0.9135571851686914
0.8389174509724163	0.9141029755396841
0.8561486998465853	0.9130066036833924
0.8479854559819999	0.9119049613138352
0.955143247522	0.9121175164994672
0.9032551227002288	0.9121260402642115
0.964095003506	0.9156225426648884
0.877946743083	0.9127094705452523
0.8719357325178306	0.9253436506542466
0.8660371008230001	0.9121677877064099
0.956379327042	0.913039900302232
0.9591274862137166	0.9116349933757543
0.878767709251	0.9130772133406712
