# Supplementary material for: Prediction of continuous amyloid positron emission tomography with fluid measures of phosphorylated tau and β-amyloid
Source: EMBO Mol Med. 2025 Dec 1;18(1):217–31. doi: 10.1038/s44321-025-00348-7 (PMC12808103; doi:10.1038/s44321-025-00348-7)
Supplement: Supplementary file 7 — Source data Fig. 3 [file 44321_2025_348_MOESM7_ESM.zip › sd_fig3a_train.csv]

observation	prediction
0.92011312253	0.9126961604956769
0.91714479065	0.9109550333334826
0.8414378540522468	0.9119923320000342
0.903107348127	0.9147204098843641
0.958511254658	0.9137401874883203
0.8897624996459323	0.9120792232172968
0.8938314876090001	0.912214690968536
0.850885682087	0.9187696269927772
0.89986065346	0.9216912272119738
1.00464543729	0.9418225369879167
0.8995710198960001	0.9117790241114536
0.9189928740837204	0.9118613453885659
0.849857542389	0.9117537250409004
0.934479083049	0.9389033322592005
0.90126500179	0.912234481117963
0.8341814310332252	0.9123801363038407
0.8875028552650001	0.9124772005458066
0.847673652153	0.9109619398818979
1.00943359107	0.9120855151794294
0.9912769464780482	0.9247294332199721
0.822939862125	0.9254147487028479
0.8950626395552279	0.9125183395419024
0.956494202173	0.9123496989032319
0.8905207943617194	0.9113644984447564
0.93227296977473	0.9133190845438633
0.8759887184688826	0.9126112889323371
0.890249735785	0.9134381983313284
0.878265314991	0.9117350971573513
0.8740931942130202	0.9122572729249699
0.9402560404727854	0.9129696187739201
0.950477541789	0.9167236416898388
0.914902082661	0.9124982964439257
0.869817361360488	0.9116944278144742
0.8910035492914725	0.9206724809936755
0.8874030832493159	0.9132357583933001
0.925706661599	0.9118331876483627
0.903344958761	0.9122613880265394
0.888452181906	0.9141676045563173
0.930557761626	0.9120750904014562
0.892966456003	0.9368962066634386
0.8649870546146137	0.9116213553009647
0.887653422827	0.9117705783631306
0.894531598389	0.9118827770425333
0.851749162717	0.9115766502022007
0.927888026611	0.9130008874838871
0.94372013627	0.912481279927716
0.96156415214874	0.912246710696378
0.926599533103	0.9133856449207588
0.957328473408	0.9138262166848524
0.972627897139	0.9131552208549287
0.923692231833	0.9120443641246451
0.946649294404	0.9165256099403518
0.985301660281	0.9117807437959139
1.0042088890760894	0.9234243492026997
0.9650254813810624	0.9307344512519854
0.911410382101	0.9122151045848735
0.894380539562	0.9117094023232164
0.8418890423846672	0.9129388682506286
0.9025991878116074	0.9124994036104422
0.955834561149	0.9239112675009032
0.928993745186	0.9164592171445595
0.972820749151	0.9124567345211418
0.957877049541	0.9131672940645096
0.8987534667687855	0.9132774712942588
0.857154792175	0.9120765752569205
0.950732105017	0.9231793958385089
0.9203496822283086	0.9121960246454222
0.8781233891366409	0.9123873698663406
0.8884785124979999	0.911450351691233
0.909820421333	0.912793472235901
0.8849989631187594	0.9127440560126382
0.949043157956	0.9179200276665066
0.918175353907	0.9120056920684613
0.9369712819580946	0.9121795523652
0.901770603256	0.9117531459910976
0.929566869313	0.9130799137632777
1.02080971052	0.9214053228903631
0.890201052236	0.913286211192743
0.930909933737	0.9123715581105489
0.9087773376271798	0.9220472102664913
0.915755557551	0.9131701073047754
0.8817242093197906	0.9122173709939957
0.930357229725	0.9122049739106294
0.8691195322727717	0.9120813932452333
1.00281304756	0.9199091663400671
0.8803873712705516	0.9116946957525777
0.9327638362709738	0.9153935571731284
0.858930983258	0.911629791434573
0.8722322527673185	0.9137609596677103
0.877302637303	0.9119282862091592
0.935944737956	0.9132789064007582
0.849802177022	0.9124013997293032
0.907575107687	0.9148347768004317
0.947969940762	0.9133463004125203
0.9250533833227568	0.9129789297530994
0.986252194074	0.9120938815459324
0.934361718603	0.922042587217179
0.876280418997	0.9139968604162871
1.01675915194	0.9131242577035842
0.873770866232	0.9273552621297482
0.8805480577543445	0.9120177280231977
0.8945780110320001	0.9169076632884698
0.9432044458464804	0.9125507337542843
0.880253172720664	0.912309184312212
0.886893115547	0.9119975547652179
0.921296582162	0.9112688257094359
0.8949111390234181	0.9114567061842417
0.9750306242240184	0.9232067752519894
0.8791477991552072	0.9165269280232841
0.8649197602951748	0.9140906393475449
0.906678649199	0.9117271614526696
0.870271455250994	0.9126660825160964
0.8889257153602839	0.9126986595831151
0.854699013977	0.9132127159882041
0.904589271072	0.9303030703160633
0.879963924181	0.9141906461391017
1.00678122372	0.9184802496712383
0.9159445206996014	0.9194754983061472
0.88616434562	0.9133328664851004
0.956949937412	0.9117613181448149
0.8520518086384962	0.9131691412021072
0.933843534312498	0.9398490363423124
0.959337103042	0.9220025029298784
0.889389748594	0.9129070451616804
0.9028441084613548	0.9132216127305428
0.871696717441139	0.9101314599806477
0.8866123902204381	0.9122600662144755
0.923271758057	0.9119601637385344
0.878836208941767	0.9121165100587584
0.960151541029	0.9381160645573542
0.9096230850022712	0.9124127218075602
0.892310564523	0.912208853672725
0.866541423479	0.9153879897521406
0.9238473679	0.9153965181395812
0.910035517785	0.9155289076693038
0.8763822052660001	0.9123422100638745
0.9189296527494948	0.9117409999241215
0.93956852514	0.9462629037505105
0.94858484847848	0.9162883341654314
0.8901089011768917	0.9120130900819567
0.918632062255	0.9442205651982829
0.895963498771	0.911925526590136
0.900927975593	0.9116476747605124
0.819869568038	0.9120022637710866
0.8852311439149999	0.9145396933055675
1.0081099466877317	0.9424027830322101
0.933313751212	0.9129101121177561
0.892492253586	0.9161650845687263
0.9181050109116936	0.9118766772618757
0.917182118923	0.915187652781613
0.904823422645	0.9130242979325056
0.8782642199145606	0.9122416470261443
0.969208396025	0.9120340155909776
1.00373590909	0.91295943200419
0.9350768885866396	0.9116292348207379
0.8593344132330001	0.9165422230148242
0.897923097606	0.92197628943352
0.9109216394462376	0.9130719530187288
0.932515520779	0.9149239200468378
0.8822393554029999	0.9119207455905569
0.8954651274092112	0.9253272736846404
1.01520241114	0.9160088685316112
0.9222842036604808	0.9277903128220415
0.971780387709	0.9117795337482169
0.920222839255	0.9115016838476351
0.901614843813	0.9127557961678913
0.8641167798142282	0.91148033547655
0.945603542112	0.9120915740569016
0.8830338738595309	0.9117838957495383
0.888430789921	0.9119612637968928
0.916609923904	0.9119828520135569
0.844938387127	0.9120114263827059
0.902806273483	0.9130913910676273
0.908910563140359	0.9154746378630724
0.91635826361	0.9133473953022417
0.953241198502	0.9176917604827605
0.8980962001594461	0.91287448493378
0.9322181207636135	0.9416891344815896
0.865913529825	0.912204937664537
0.914133507996	0.912487086862066
0.925608025172	0.9435369288403083
0.901416965742	0.9150794774686986
0.9379938415281732	0.9183711605637311
0.935275141305	0.9155871439412788
0.954934219146	0.912406413897213
0.965832730747	0.9119072945912813
0.91297524863	0.9124068162471975
0.8838580941196313	0.9124944215095881
0.942367406663	0.9170017542019966
0.975463677272	0.9116255021276293
0.922631090326	0.9358066416508982
0.922242483866	0.9099026572828759
0.909318028975	0.9134827011522093
0.874488820159	0.9314953868439502
0.950335109136	0.9166607936892546
0.907903197079	0.9121533457912108
0.912106090743	0.9218296260110265
0.9158832899786477	0.9122788318324934
0.944901059518	0.9165392209104487
0.9201161468064896	0.9119292213718555
1.0234250545	0.9403676403075406
0.930516719493	0.9125468743453853
0.900518082883	0.9120991314073202
0.8171442771795157	0.911761727483292
0.9780953246650016	0.911801438154016
0.968164920064	0.912154714935502
0.9219317583007	0.9225682685041647
0.953123111735	0.9120247422754855
0.8307023616933125	0.9170467444465338
0.855167240521	0.9119506051470163
0.897486045738	0.9135848902932765
0.936797382482	0.912437277057786
0.8763737280589999	0.9120264547483669
0.919898468015	0.9127045350902644
0.949045804097	0.912413545230473
0.876767312317	0.9123573644595973
0.9037508144348332	0.9436845751082586
0.8844030238930001	0.9121250868355996
0.9034794483989094	0.9125816492725423
0.951996481655	0.9138259924937879
0.980516532013	0.9142721953524251
0.8978210257144433	0.9111829609507495
0.939138711479	0.913095979724445
0.8464478392820001	0.9124938249319328
0.980661024989	0.9342498798390917
0.911195067368538	0.9131868744446987
0.933844782888	0.9122410206367614
0.8970420137200001	0.9120198282731263
0.886548608574	0.9125449152588809
0.8147712065710001	0.9123481883969794
0.906027417892	0.9131745356286919
1.02272742834	0.9123560350703255
0.9427041925640436	0.915063633396585
1.0131736101124769	0.916537524082602
0.973889325281	0.9166360279085507
0.86312064638	0.916758249860115
0.9275253951066208	0.9147868517227384
0.973748722047	0.911085969552944
0.9052038475940116	0.9131952333228385
0.8818297216509999	0.9119435759491963
0.932690902901	0.9364188797837012
0.979584285395	0.9116889874151184
0.949673445179	0.9122989145376079
0.95763437159	0.9166755616006761
0.940423364748	0.9118712312686276
0.8579669266968504	0.911046196135345
0.919085957465	0.912205391972321
0.8969074584458941	0.9118357072905048
0.863276814216	0.9148128893439507
0.93633135463	0.9261982919216978
0.921330736838	0.9117940812450323
0.9321030623744724	0.9138103856387525
0.960227316295789	0.911549121609004
0.9249109783947964	0.9123613050280185
0.8934814438115699	0.9117411778785968
0.943779954618	0.9187591405045318
0.946768137894	0.9125316366940083
0.859785327647	0.9119376729821838
0.955375872957	0.9183355467859561
0.9383952715728576	0.9126209215385316
0.8192242059324508	0.9118046144217342
0.8888858457169139	0.913124808930782
0.8957572113600001	0.9119043301839385
0.926860921829362	0.9118208849293151
0.904898895231	0.9128418977887216
0.905173017968	0.9216598583767178
0.9170354764700002	0.9127521257405591
0.9132500389600452	0.9219190947273151
0.978380794857554	0.9123821965073721
0.901689954196	0.9135872725770662
0.906551658504	0.9421412064001238
1.0055578549	0.9185027743511999
0.9320351498945736	0.922393441856863
1.02454938833	0.9123620524678521
0.8516540223675153	0.9151702335036266
0.852677011271	0.9113613672805297
0.883548333611	0.9109315050042083
0.958169440459	0.911905615375918
0.948990021163	0.9176894035875031
0.960059677462	0.9411561878561899
0.9630928838161784	0.9130018027741557
0.939946645157	0.9120798274115451
1.0194115352200002	0.9279705847636166
1.0157838021974317	0.9459449668356321
0.9694379078555952	0.9459450225003994
0.922050303742	0.9137617261879168
0.916976579835	0.9122403431474686
0.908826729962	0.9308737207694581
0.941180379481	0.9220498341895599
0.871633707	0.9139944915085393
0.956466064562254	0.9118792305598318
0.91214104679	0.9115423364063299
0.909373318703	0.9126640669477589
0.994767968497	0.9121227338742967
0.921013570634	0.9119484640225449
0.8869839497900001	0.9136417072758347
0.938769495725	0.9127228988333905
0.8190378316128801	0.9121356294254777
0.864954775373	0.9130085265141832
0.9211084096448948	0.9239549876308647
0.8771886848768256	0.9147837536380323
0.946734579739	0.913203297278535
0.877594321989	0.9094819509562301
0.8806098372519999	0.91537929653756
0.8394399226140726	0.9116097406961676
0.908575096272248	0.913881218942929
0.981674560411	0.9210553700593679
0.8931374465790001	0.9132920385620277
0.891395323905	0.9122204637529245
0.864761117278	0.9134119798243931
0.9006651263709999	0.9118738226751042
0.9213769751264534	0.9113907932451721
0.8807035532354923	0.9171647615780899
0.9214742980616376	0.9124736915325418
0.901964461793	0.9252073364531348
0.902998550657	0.9161370965122868
0.915735365735	0.9130310172381861
0.9157665589103474	0.9131233843763114
0.8591373551799999	0.9161884799633979
0.8990952507100001	0.9162554148005363
0.9374457931258278	0.9117850174128
0.874695977782	0.9142248527592619
0.990678068305	0.9191666343805902
0.934947172185	0.9117633670717354
0.890502097112	0.9115799262738743
0.8732863915749037	0.9134066574201034
0.9103837200807618	0.9219600157005682
0.8669696238055827	0.912772274812378
0.9800344166914322	0.9160867654438091
0.867059536938	0.9131884419752102
0.946688806995	0.9134816692082359
0.8471136544650001	0.9162233547431373
0.99521360839	0.9154729406474221
0.879276984998	0.9131620261367834
0.9138930223896192	0.9128470461748619
0.9626064158434428	0.9124294754679613
0.979454308537755	0.9131653379194188
0.920744226042841	0.9135022897172694
0.927221171211	0.9129063736794756
0.919838325327	0.9119485066790505
0.906273537241	0.9124425926406053
0.8820959365009999	0.9181879911730794
0.954853685429	0.9133513535218983
0.906785195906	0.9120984688958643
0.8567684051279999	0.9131394316231835
0.921252163767	0.912806813716352
0.924991507279	0.9140211366539676
0.980938450052	0.9147868056424205
0.888050547535	0.9141466995892642
0.92002152017	0.9126601000068147
0.949671465236	0.9130059886954531
0.9829431089655026	0.9120438960170001
0.884244694857	0.9142233252087315
0.890757424069	0.9130181507476501
0.8961375599610033	0.9124102448859173
0.8888400979819999	0.9155769204600954
0.890336265875	0.9115224652993443
0.856462484504	0.9216993580646566
0.926952082141	0.916627988337681
0.9092042507356228	0.9118541832704845
0.92128557951	0.9113948833357111
0.961106319517	0.9118382780342793
0.879196991682	0.915278877867077
0.886311334401	0.9125736687774832
0.994529686212	0.9435825257442668
0.927595159657	0.9132714551976334
0.868199682729	0.911711614235523
0.930125962868	0.9128259961492359
0.946440584532	0.9133052281005357
0.9414510423733448	0.9110591321751977
0.9572645944292036	0.9153334893027931
0.9285984423943352	0.9115526744840116
0.864993865986	0.9122798015581962
0.9346384576966356	0.9191298271452699
0.8855977561759999	0.9123907945694437
0.933594412154	0.9146900355721971
0.933509173047	0.9441836586511417
0.917842694562	0.9120098361628083
0.913080394738	0.9117643852499404
0.9075987261980706	0.9157449248413551
0.943891916213	0.9132460895720779
0.94552516174986	0.9124366083193359
0.918329502879	0.9160208974016506
0.909664236727	0.9132537305190006
0.8771337271782254	0.9113096228042403
0.885788520527	0.9118743800343788
0.851772844076	0.9145369671777952
0.952866988738	0.9327210505857851
0.891803107088	0.9120478803197481
0.958047327685	0.9122088669675319
0.9434435115324312	0.9125469277340486
0.95847253903	0.9120796733244014
0.9110515539722238	0.91227333162925
0.92559559489	0.9130913274871205
0.8506320529539999	0.9115723004454162
0.866644986447	0.9117297956221904
0.8377416817143777	0.9127632940591663
0.90412226751	0.9141406849183527
0.922042919789	0.9131507251489127
0.857032053366917	0.9117767307222049
0.966363385702	0.9118250923588567
0.8606150723841118	0.9125471433169947
0.916293113592	0.9124139623246411
1.01633947348	0.9129333825790934
0.871276095151	0.9123111090937902
0.824471185164	0.9121689555416468
0.9006887305676663	0.9120156067645072
0.915893510171	0.9130964906159194
0.8801806754249838	0.9120151743075744
0.9355551071638508	0.9124467383601265
0.8973507567893121	0.9135367021392833
0.924452873088	0.9130871722056237
0.878232695245	0.912202463618757
0.90096641125	0.9132288581569821
0.908488757414	0.9122450715396521
0.8511065907565148	0.9125215837186386
0.8746464588770001	0.9136624217422443
0.921301638542	0.9151683681506267
0.9029883855156984	0.9129253090299231
0.919651476685	0.917324609080748
0.884072318886	0.9131766914317322
0.90161704485161	0.9136133385491831
0.866695284951	0.925839220994916
0.904972617175	0.9120524684461141
0.97696206071	0.9131244675058819
0.8496195208255328	0.911752865597736
0.893397742485	0.92225041942978
0.8953218976176389	0.9115390864662944
0.987166784221314	0.9180170123257241
0.8833627335625043	0.9149842206962898
0.903385093407	0.9154729170367064
0.905567428483	0.9150146423637239
0.949942040467	0.9243625514096918
0.903340761659	0.914459764866194
1.00596635283	0.9349829529764829
0.902860178929	0.9153366469819341
1.01432653481	0.9342863562997483
0.852173018107	0.9125834826519623
0.929669201513	0.9130635177349823
0.9774259079170194	0.9118706452879765
0.9220591695390106	0.913845146116553
0.949873735614	0.9137351532989213
0.890103477289	0.9126018639694137
0.960702063514	0.9117956939405977
0.990424528258	0.912274343536169
0.945627651881	0.9134094394421033
0.8741464258979454	0.912076742890065
0.927551301227	0.9184925365799855
0.933472880071	0.9117783219087934
0.8721140847252938	0.919181276508149
0.833945603952	0.9097878000113707
0.877676333564	0.9120769304149292
0.9194763505231988	0.91260339956473
0.916111334258	0.9136480309410407
0.8635814176035432	0.9123702304615317
0.8967819671770001	0.9123961734602221
0.906958122886226	0.912686364611911
0.977106741563	0.9146433354703257
1.01384976713	0.9131656582495923
0.924521863914	0.9164557668212001
0.8057716199059214	0.9149803105735065
0.942040607375	0.9133023458310612
0.917565181832	0.911542353234983
0.837901789516	0.9135762963211803
0.8687375068050001	0.9118897906185984
1.01689066102	0.9153436024756739
0.8700722592052901	0.9132531941615346
0.922582242142	0.9125980283535757
1.0188084961	0.9124030681115416
0.936771980694	0.9121879629700156
0.869941296217	0.9099467369879953
0.924069417516	0.912231537800636
0.978942364852	0.9126905252514698
0.8567649958774435	0.9109227109076343
0.9550451120569156	0.9120726006085689
0.95407372324	0.9407374292728549
0.906365224815222	0.9123940402358813
0.8810869062123976	0.9173517677496882
1.00184750671	0.935599229850371
0.971175973115	0.913569585914655
0.8756796508399999	0.9134138606524982
0.90817735324	0.9124298507909583
0.9842692167817838	0.9144700523464957
0.9317604501167116	0.9119740456417658
0.968587259269	0.9127245006342032
0.90741966671	0.912760284668594
0.892054666255	0.9129159586708347
0.947825969859	0.9124761926164416
1.01039140383	0.9128942524728098
0.912061382304	0.9186654558203365
0.913665851813	0.9186798457304028
0.941754814409	0.914189207316978
0.8246334427497212	0.9117128133639418
0.868340236791	0.9131433530328091
0.921025115537	0.9131463768676016
0.940779062538	0.9113609275091836
0.913021445293	0.9122270837095119
0.9046021215635432	0.9116069397010217
0.897723674147	0.9116306518337377
0.934547607628	0.9119370249180536
0.908278342757	0.9160946871539082
0.9519761237951996	0.9116851692995882
0.887701884777	0.9124761926164416
0.924132423614	0.9177994808822978
1.00366323773	0.9120670995484566
0.8911723326340001	0.9130703293139816
0.88114298131	0.9145417323537443
0.918469283251	0.9221483067293652
0.921318429645	0.9114193490175123
0.991603364078	0.916598248591238
0.951190990778	0.9151435136949098
0.9324536079693824	0.9136548737572803
0.965742124788	0.9120337861817367
0.8894680060364193	0.9112410136015152
0.876722896112	0.913302914785105
0.914171146437	0.9124096529066188
0.9767967450553532	0.9258478077412122
1.0206838707	0.9149087316872813
0.8927993803509999	0.9133809882053426
0.91444690756	0.9128945499305385
0.8637991085860001	0.9124549177065899
0.934278115418	0.9165855869401051
0.920542856985	0.9114490363592325
1.02616923764	0.9449129068207007
0.908456419440812	0.9126524027904198
0.8718953075700001	0.9117741873626254
0.8866545244140001	0.9123699279573795
0.8490024906539203	0.9117591284851898
0.8099340640549999	0.9116823619042004
0.911677898384	0.9151194006769847
0.944439820597	0.9112222569450839
0.90298344104	0.9133376289973907
0.931003690269	0.911723368525584
0.8541674152850001	0.912509533665461
0.869728717879	0.9117150072815986
0.917398301019	0.9203375050529875
0.8283226347429999	0.9135152235247218
0.922235011416	0.9185901825625695
0.8884077024822936	0.9137118670135007
0.8120873002055697	0.913351722403222
0.938682534395	0.939824068795355
0.9229128620734944	0.9123256339539932
0.917111503576	0.912204067210547
0.8826608617399999	0.916482922737624
0.895738920415	0.9104795203382983
0.957925203154	0.9140359999498016
0.888813792371379	0.9181143338111383
0.837788076205	0.9122994872148792
0.994740380991	0.9131272868958602
0.922871648395992	0.912170940841481
0.961639990629	0.9120893197029228
0.900357942305	0.9204612308897615
0.878113067362	0.9128571192445073
0.964539024654	0.9131314611666518
0.890353449594	0.9118689676051068
0.928853238773106	0.9139576559389488
0.9353872962147975	0.9150479734298925
