# Supplementary material for: Prediction of continuous amyloid positron emission tomography with fluid measures of phosphorylated tau and β-amyloid
Source: EMBO Mol Med. 2025 Dec 1;18(1):217–31. doi: 10.1038/s44321-025-00348-7 (PMC12808103; doi:10.1038/s44321-025-00348-7)
Supplement: Supplementary file 7 — Source data Fig. 3 [file 44321_2025_348_MOESM7_ESM.zip › sd_fig3b_test.csv]

observation	prediction
1.2350035988439856	1.305823218089998
1.4564974684863343	1.3634659803735758
1.97147273411	1.635972915563793
1.55100023851	1.4404144887195849
1.117405745742331	1.3055221835306385
1.7023425907218324	1.5388465664717301
1.57247625356	1.5796220170930215
1.83695705861	1.2775782190424816
1.7719745935605955	1.4766416631705144
1.87686198853	1.6747332143570222
1.53431442802	1.5692791572152216
1.8081079837075504	1.3456714570017825
1.69640196214	1.473495879223378
1.7773353394	1.5113699546717825
1.50947269354	1.557987373777121
1.09271891752	1.1613629149882818
1.70095976905	1.55433315542758
1.46635630412	1.5660600548739245
1.5896230277639802	1.5064481183097278
1.2710444865622863	1.2574836964620595
1.03816481877	1.105345229227671
1.08607848267	1.4643494628776066
1.33083009505	1.4483474148622206
1.65950247945	1.5961645274169458
1.27188917773	1.4533243413074972
1.3940266611039231	1.5670357067838225
1.6151720568649282	1.5907029062490248
1.0866269543624076	1.1445727741638965
1.10758199533	1.1341404103716086
1.28253572642	1.4241698680559398
1.3578163428	1.1919381600727137
1.09922238111	1.265444661197576
1.19370413705	1.3223554484344178
1.1415523426693384	1.2357283202879807
1.77191253123	1.6075429797162966
1.48154743324	1.6597987140156147
1.1810862975299998	1.1992805788787981
1.5828172790216335	1.5106542996962211
1.06190795844	1.2322887793047355
1.22571316418	1.5377797054123994
1.4474392978	1.609382323890205
1.0455640642249553	1.1077686899003583
1.12528819396	1.1361193720464131
1.4045975304446772	1.3945265004199776
1.13642166448	1.1151476964991658
1.35947367564	1.3909561445833893
1.42490778415	1.366763259959604
1.6876749620700002	1.6106840413918817
1.7943705498728737	1.497771342015746
1.53258989636422	1.595671151435798
1.7377750845099995	1.6438525701814715
1.17093934814	1.2213885763232013
1.728325723113673	1.4269326243445652
1.8904766686	1.6012891721833589
1.3548886853600002	1.2713371054838998
1.4336364078	1.4136805755722628
1.8557589506	1.795503585064086
1.84796932711	1.6124143629174241
1.58859099276	1.460872112982907
1.55383043795	1.4736941766602525
1.73347867368	1.6542970854274168
1.46714481634	1.352091085036134
1.62710690898	1.6539710581710227
1.045290512599519	1.1549408072741303
1.92219796148	1.5610079467202724
1.60419048889	1.7306681399758355
1.4871890450100005	1.3501010213079254
1.10261821271	1.2973175812823563
1.25746055809	1.3369183520192305
1.92064872907	1.5844230867793134
1.4464375285497737	1.4696513759288052
1.76236720333	1.6745413522211874
