# Supplementary material for: Prediction of continuous amyloid positron emission tomography with fluid measures of phosphorylated tau and β-amyloid
Source: EMBO Mol Med. 2025 Dec 1;18(1):217–31. doi: 10.1038/s44321-025-00348-7 (PMC12808103; doi:10.1038/s44321-025-00348-7)
Supplement: Supplementary file 7 — Source data Fig. 3 [file 44321_2025_348_MOESM7_ESM.zip › sd_fig3b_train.csv]

observation	prediction
1.41261763468	1.4674859572905135
1.34900643274	1.3436921342836248
1.6632711371200002	1.3389195449758182
1.5914008567500002	1.6081375916363612
1.15027660228	1.1930455176726116
1.0685781769	1.163539108988326
1.41410657752	1.259677615685128
1.6076912861	1.5439401734008096
1.6049096806	1.553662276694078
1.1231725804541373	1.3469263250393235
1.98050248064	1.6662030737735714
1.37731576722	1.53955535084487
1.36754964166	1.3785852308479807
1.20235677203	1.2272112137784268
1.3692373906163358	1.525000510507636
1.84838199683	1.6289270645194651
1.20400863144	1.211299354075658
1.39860067722	1.5256671308943976
1.5465966880139947	1.3850372095345345
1.58455197474	1.6464728295173605
1.89774431601	1.8900304249012496
1.54279145514	1.6672352760599152
1.81589222441	1.6821366700866285
1.22220457517	1.2121458681815835
1.06382828235	1.1113243667691926
1.222892942649778	1.496581252612783
1.4335181913662622	1.3632248389772001
1.37579222823	1.4170044528700154
2.24396336774	1.6656957548837201
1.28674222964	1.5087250106809942
1.44425370524	1.5579747176608125
1.98110630368	1.5700910864890043
1.51234099657	1.5453047080839792
1.07601365491	1.07847205706811
1.83151856138	1.5438754980681098
1.06246827025	1.1962954341316225
1.44706966569	1.321104292732218
1.08351267877	1.316039327557431
1.612143693957957	1.5719130307852658
1.83552248922	1.3299904133847085
1.7016707163	1.5945391915648157
1.3771997576845842	1.4119139941613283
1.6066733008399998	1.637354526393754
1.09764968062	1.123620123179206
1.41983330343	1.4535422951307129
1.18245621266	1.408909536731951
1.21541449621	1.3064838624361579
1.65996946644	1.5477033540250604
1.5975635554899998	1.4723063536026464
1.90379711806	1.6182314323543474
1.7803262488299998	1.4793589548576236
1.04282416328	1.103686576813699
1.6356296495291025	1.3714126041475496
1.12877001843	1.3136739377668243
1.2217709190032258	1.3405733708875485
1.28747723972	1.5624543145740515
1.512175472859837	1.5504739361648519
1.7498994629854123	1.417077422502664
1.269526218419288	1.5202060060321758
1.7067003727	1.6965603975265324
1.51460906538	1.5675784036127607
1.6119767979799997	1.429794949108603
1.22216968152	1.247163014819178
2.05155184111	1.7564352946426354
1.0516635375402388	1.058518739499317
1.914918884616704	1.5593071874654223
1.66965624975	1.54892827083945
1.5476846654154424	1.6248720548706286
1.72079838301	1.7008537723242623
1.2956018478	1.43021610657602
1.3158944579799998	1.3960236314920886
1.5134729602300767	1.335765121438521
1.1158622890578989	1.2783384080100364
1.1384181614086917	1.1595335080175166
1.48139218991	1.3996935796283791
1.173940341410764	1.2682765407278989
1.7799998448599996	1.668266396251312
1.5473877384297932	1.4079744834154024
1.18723825277	1.2980311459731686
1.3846291493399998	1.5908081944317933
1.81887622946	1.4198665444746998
1.6612974059	1.4688965299512085
1.6671988293	1.5585497630265983
1.4177757901248345	1.5419720630560594
1.48217963309	1.4604518019270805
1.11928673518	1.1729694685743868
1.67067127463	1.40348475446588
1.3814136840292588	1.4557030940595255
1.4595450419999998	1.5792693109188176
1.56489973273	1.6024917285913105
1.70022308331	1.3999589404076418
1.9234364828	1.6162908774222233
1.35497924784	1.3805343670181023
1.15873566044	1.2879106308820991
1.07658012267	1.2804173087045714
1.14025639268	1.237374335995309
1.63273947457	1.4463959910006963
1.1076828171603328	1.1694227240069555
1.41421639333	1.4627009505276056
1.31147814201	1.422970192951025
1.30946960359	1.4793603328728844
1.3772353093599998	1.4135519256392417
1.19555075825	1.3986689903843383
1.26002288145	1.5460224923650694
1.67173087289	1.5929302707074606
1.5733299392299998	1.5186945145307005
1.6814139165003128	1.5336600099151578
1.66751447143	1.5515119319812873
1.86679539064	1.647823217711254
1.40660140253	1.4405340183853101
1.6356796772100002	1.6415784388749748
1.60210028775	1.554485372079335
1.15666115455	1.265638383141978
1.338020977811313	1.5741062030738435
1.77382944415	1.6281422295537538
1.07786434284	1.2664967432172192
1.21420789337	1.240050764301633
1.67964090166	1.4686251693133006
1.045092406614156	1.1040847930320172
1.37423120989	1.581971962606162
1.42960785376	1.4852838839827591
1.40021556009	1.5365335303904366
1.6138688065076412	1.4970462976533054
1.41535159565	1.368080602021557
1.473265187743948	1.4822911151516607
1.39358636539	1.2866124457225152
1.3440391696	1.446309389388098
1.6213303177899998	1.4972938785707217
1.30436127229	1.6066199951943292
1.50368696396	1.465269074646065
1.6406345324186655	1.6694819037756414
1.66565789844	1.6105799929452862
1.87797755697	1.3904085700188036
1.71283755211	1.7022788321294178
1.067279122502323	1.1351535488862035
1.0423499641016094	1.3589013687964948
1.1246202056065249	1.3824480001673627
1.6193176954700002	1.6693986346280971
1.04569385966	1.1996235365528884
1.83871702938	1.707000162354897
1.39938008168289	1.4336987522763385
1.0454320988378771	1.4566530137966496
1.7142552076363722	1.54534060147052
1.80265409522	1.7230741904941858
1.0915558209	1.0949444427263726
1.06456570361	1.2610307970641985
1.41740911268	1.5087975346609104
1.7603326388599998	1.5930193405067012
1.4952111791556082	1.440546439189316
1.7234180063	1.6312637885186931
1.79089960785	1.6078512821636353
1.16537968915	1.1982917118429492
1.2309117766601012	1.430421063635864
1.22788402423	1.5624558944436364
1.7289701441900005	1.6723643133065154
1.17846198083	1.5129336276891252
1.06314201683	1.0994776898705185
1.8539272622514047	1.6781787984586598
1.3484722698500002	1.5172238712212514
1.3016792209	1.4517529480469609
1.18578370666	1.2449705399809947
1.9638160889900005	1.5704924511914897
1.83874588337	1.6951664857334787
1.22395701486	1.3061013445423155
1.7976052975326209	1.539707804437374
1.55226300069	1.5541738263812324
1.42886808307	1.5264438454898785
1.49525734891	1.410670170125174
1.50111844397	1.5494454680690333
1.37848759917	1.4613994704901807
1.19093960677	1.2920236657966297
1.54204556933	1.5436995952280173
1.0301113107100002	1.0557819070357288
1.0859793316874446	1.344821532514088
1.10001520181	1.1858300361285543
1.2594056456091645	1.3900501317149854
1.32074729506	1.5085851641464538
1.75424697058	1.5461422675501302
1.5593723146399998	1.6365768206792628
1.518753085	1.5531565964623413
1.39812250604	1.3149287603736561
1.51689279011	1.5032961644534493
1.7316957241799995	1.4918178352832066
1.36108519125	1.2694843387535244
1.4760029061700002	1.5347405149428475
1.1399457162	1.2541379351304704
1.12300070797	1.1921411339753065
1.15593944857	1.2836523138229836
1.34153700499	1.578630278490854
1.48298561912	1.5837765313540657
1.42418397289	1.575368079572958
1.51118680198	1.5833046765385066
1.6388966418700002	1.4596162487914845
1.86260093267	1.741321488263199
1.7717052117400005	1.6984354525616618
1.1992942153172956	1.2822817891338698
1.6149882286325905	1.34127143870895
1.05869883682	1.1111964093653315
1.5708219797537908	1.4715077638144565
1.8626262917900005	1.465632028902854
1.61872454036	1.6260949578857642
1.07205123074	1.185597603685267
1.3388441372522888	1.2306967431864482
1.79992490939	1.694202447674069
1.39547852513	1.5847272502642318
1.0364101579812517	1.3128082418202383
1.36088898692	1.317698258042636
1.5976425388	1.6259743058056393
1.09362803085	1.2773337382784737
1.9604431782	1.831488230221157
1.184886113114178	1.3418503876439238
1.91293290244	1.5705104293686027
1.36741305765	1.3729701352084986
1.12070128055	1.3606862941728946
1.56170692364	1.679715213451053
1.4114243594771143	1.3006635916910256
1.40580741434	1.5418590432203936
1.18330371755	1.357112867927884
1.0878209339487828	1.1280127249247507
1.3271594372600002	1.3402429946002639
1.4765584806299998	1.3864537563676782
1.97013814053	1.6886508585482156
1.57648220557	1.6588482859575304
1.60028499314	1.5895544886026847
1.215607395	1.2362216332305274
1.30728947915	1.2174082045767978
1.296203302091141	1.3691484215625314
1.57753008639	1.5512355854082327
1.53158900649	1.598635095504767
1.18921920744	1.2824585221343536
1.3957695683000002	1.620248067439876
1.6078512821349835	1.4274758819600348
1.468504373488001	1.4113965491681262
1.8853948285	1.617135617284929
1.7362690229622002	1.5341812215127772
1.4202420726299998	1.4160239931630891
1.17053878046	1.2505879974514686
1.2416021105771045	1.365696981421225
1.8514905501400003	1.6678074245464425
1.40083160875	1.4528657471788262
1.5149811375947728	1.6548712892306714
1.37043284174	1.3098237860756128
1.20661407291	1.3228360232800873
1.7952238095200002	1.7272874127488203
1.53598355265	1.2923098902286505
1.61426951845	1.605368913648404
1.71483361898	1.6732475709865369
1.11051874219	1.3018833223666195
1.26857387035	1.3358540980559719
1.68047290693	1.50101667177962
1.4807852407963529	1.4879944168661754
1.60674268996	1.4340784395117898
1.23998381416	1.598295813712596
1.41909510096	1.5260442104123393
1.2077648657475912	1.4591278882913576
1.03994329265	1.0639428378826348
1.26615302377	1.5714902154680628
1.47498548877	1.4779388971396727
1.54202059754	1.4773602526074767
1.69739297648	1.6164641848781809
1.5639724326097733	1.26849972495058
1.72978605012	1.7040666722423574
1.4551418547406985	1.3808579446842109
1.15372508036	1.4114526017505187
1.0547169238024634	1.1097049554127882
1.25649369974	1.488075833137944
1.6969776747741787	1.6463073099430714
1.17020811513	1.4314093946838589
1.18257678945	1.4376747983844742
1.04559908923	1.0618083681966544
1.66201090564	1.4403410467532285
1.50819149685	1.3844800155158017
1.57811668436	1.5417730942089187
1.36549867909	1.2823182835266282
1.13691120284	1.346402948477859
1.7434069612799998	1.6195707473297691
1.66668572058	1.673250012230541
1.1300107609797452	1.1798264834926409
1.26523955719	1.5418855713038981
1.081240191128595	1.3392169749136713
1.57612820399	1.6007876144202084
1.8506574195200003	1.5986526170606572
1.80282490945	1.5666846649402175
1.734995477043275	1.4721988247647244
