# Supplementary material for: Prediction of continuous amyloid positron emission tomography with fluid measures of phosphorylated tau and β-amyloid
Source: EMBO Mol Med. 2025 Dec 1;18(1):217–31. doi: 10.1038/s44321-025-00348-7 (PMC12808103; doi:10.1038/s44321-025-00348-7)
Supplement: Supplementary file 7 — Source data Fig. 3 [file 44321_2025_348_MOESM7_ESM.zip › sd_fig3c.csv]

observation	predicted_probability
0	0.06628995925419127
0	0.015716052058869737
0	0.01571358118204091
0	0.8042283430685654
0	0.03653834017643199
0	0.09846889225029906
0	0.06303258679636628
0	0.011974914875657137
0	0.1277346871979623
0	0.004678279164380928
0	0.021627930421772853
0	0.012479828475749999
0	0.006652059258985697
0	0.1059400973418956
0	0.032321703037988946
0	0.01582050815053402
0	0.014265810903844888
0	0.14595667708786483
0	0.004414671430348922
0	0.0005426477467643849
0	0.00647143534061195
0	0.007148506160085166
0	0.016528495562363486
0	0.015116293306502349
0	0.028337260955150684
0	0.00523053072711282
0	0.00936061355555962
0	0.26509057793273977
0	0.24300418178197888
0	0.008642369384600175
0	0.03504244976473175
0	0.01843187560142128
0	0.00707279027300705
0	0.010182214302345904
0	0.019091857212758252
0	0.010590729086159809
0	0.009383154467813739
0	0.01370404563770453
0	0.01043350382674203
0	0.01794696871957904
0	0.029148264513483162
0	0.5582557059609825
0	0.05304564528252919
0	0.01913787868935253
0	0.538531944423495
0	0.01251986141586963
0	0.012937120489095042
0	0.01823210121721166
0	0.009189651588621024
0	0.010109350509577801
0	0.023520670470805798
0	0.007179415224600812
0	0.031534396014879604
0	0.012625719838835325
0	0.22692166264788521
0	0.009755408093539333
0	0.01077037702442844
0	0.0020340326992337545
0	0.06970071091071293
0	0.015
0	0.012183902912384938
0	0.010247204479270218
0	0.006500569689489081
0	0.044053711171600896
0	0.014981564205738467
0	0.019431635122442108
0	0.007344803311815524
0	0.014494696444831772
0	0.2830241196715379
0	0.039170806250501525
0	0.8522002926225984
0	0.00790610084913839
0	0.007572587880809455
0	0.024309027606646737
0	0.01316838322906877
0	0.01613338457187422
0	0.3557833106330503
0	0.17914686319281956
0	0.006935023838219193
0	0.023247240875426563
0	0.6134071909790281
0	0.020069466980078006
0	0.01175045313937253
0	0.043599415143158134
0	0.013948473851316999
0	0.2720028096759693
0	0.0917072855118971
0	0.014268133905896006
0	0.21595275032644853
0	0.033511871377246136
0	0.010021927851820328
0	0.23317920089113447
0	0.008425768966343321
0	0.008148506160085165
0	0.05643961427365849
0	0.0031400803874216026
0	0.016871864896824282
0	0.019685690954602788
0	0.009012739754970547
0	0.016447333802585985
0	0.006635534813287222
0	0.012320310303421962
0	0.01833347906895054
0	0.008517229687262921
0	0.014035447372260607
0	0.005352627539767111
0	0.005693306916026607
0	0.12679509942255363
0	0.01871978734953546
0	0.03159523902234068
0	0.06448256720853844
0	0.033761718681301234
0	0.0153510238093761
0	0.01582050815053402
0	0.020673763764121153
0	0.008709709451940242
0	0.0020342198141878455
0	0.0372227738297253
0	0.014128364663651655
0	0.2272303712562434
0	0.005946094104414747
0	0.005946094104414747
0	0.1882857178597665
0	0.011989224223369318
0	0.023184762304344853
0	0.08250653762380905
0	0.010164316418367833
0	0.013028251374007467
0	0.10486394466024848
0	0.03667434779074006
0	0.01975291053580269
0	0.015268184164269765
0	0.014019423332113715
0	0.00549647402613458
0	0.008555166941917913
0	0.5093232578874933
0	0.017063617130013756
0	0.013136100974111775
0	0.005392057748032325
0	0.018188600427346522
1	0.9495457019171305
1	0.9958571428571428
1	0.8098861636105218
1	0.9178971398018869
1	0.9815664160401002
1	0.9846960515674801
1	0.9922297297297297
1	0.9992
1	0.9814849918002408
1	0.7488275518552406
1	0.9746571391035193
1	0.9852058718224131
1	0.8267118581653436
1	0.9997297297297297
1	0.9924493874919408
1	0.886739203707206
1	1.0
1	0.9924489795918366
1	0.9913552257266544
1	0.02165924191543036
1	0.02737902780624203
1	0.9675914151519415
1	0.9953547297297297
1	0.9959486166007906
1	0.12544068602955424
1	0.8697194969438553
1	1.0
1	0.9606657372797192
1	0.9740992858273653
1	0.9811711652402896
1	0.9832973224066293
1	0.038224267946549935
1	0.11626958381740872
1	0.9843608890212994
1	0.7336788762286081
1	0.887136338024004
1	0.8127745440549607
1	0.9861582527747941
1	0.9667673431851519
1	0.9746028410206496
1	0.7337135330510621
1	0.9105278724155385
1	0.9245542420987098
1	0.965213103279259
1	0.38826288739356835
1	0.9872297297297297
1	0.8412961505793617
1	0.9958666666666667
1	0.9724992858273653
1	0.8860791855203619
1	0.7439953066942424
1	0.9730571428571427
1	0.061947648462548015
1	0.9992
1	0.997057142857143
1	0.9602917468579026
1	0.99
1	0.979821892393321
1	0.5344936006192951
1	0.9376972127737742
1	0.9105278724155385
1	0.8387805927658206
1	1.0
1	0.4523928969248518
1	0.8515761955859071
1	0.9942190628649995
1	0.9539990706130524
1	0.9970480102334206
1	0.9243520717487231
1	0.9902854499801771
1	0.9758776642057437
1	0.6290725041970122
