# Supplementary material for: Prediction of continuous amyloid positron emission tomography with fluid measures of phosphorylated tau and β-amyloid
Source: EMBO Mol Med. 2025 Dec 1;18(1):217–31. doi: 10.1038/s44321-025-00348-7 (PMC12808103; doi:10.1038/s44321-025-00348-7)
Supplement: Supplementary file 7 — Source data Fig. 3 [file 44321_2025_348_MOESM7_ESM.zip › sd_fig3d.csv]

	Plasma %P-tau217	CSF Aβ42/Aβ40
Regression with Aβ-positive	0.7354938	0.2645062
Classification	0.402103	0.597897
