# Supplementary material for: Prediction of continuous amyloid positron emission tomography with fluid measures of phosphorylated tau and β-amyloid
Source: EMBO Mol Med. 2025 Dec 1;18(1):217–31. doi: 10.1038/s44321-025-00348-7 (PMC12808103; doi:10.1038/s44321-025-00348-7)
Supplement: Supplementary file 8 — Source data Fig. 4 [file 44321_2025_348_MOESM8_ESM.zip › sd_fig4_test.csv]

observation	prediction
0.988749291724	0.9468166896967294
0.927594482686	0.908132283592785
0.8231098631138504	0.901643734709329
0.9766933617211356	1.0730770279924544
0.9602143789114976	0.9351781704918399
0.908825665709026	1.1458669117701483
0.924316787813	0.9340158212600802
0.8833895371304363	0.9031313312407537
0.7791341872589591	0.9153514967147903
0.8625820223906269	0.9444673670460763
0.932172738203	0.9318728322736035
0.8915056494149999	0.9080718446623315
0.92997359165	0.9327539296216698
1.0098970669	0.956931218941749
0.969287961537883	0.9289575178885886
0.907660770997	0.9541833269749782
0.889270675595	0.8879978552994655
0.944130270513	0.966448603190811
0.934571139006	0.9029544691881606
0.926233113826	0.9103404751602406
0.94470200714	0.9518543993712325
0.9009247662787742	0.9404653850095468
0.939860344854	0.9016434750518374
0.8791046361496583	0.9294701460620232
0.8512562515600001	0.943856168758834
0.871672878245314	0.9108940108690328
0.8982263393741512	0.908255997728983
0.8355037562338736	0.9357148889496384
0.981590118342	1.037102372127694
0.9403048665276564	0.9404254475975671
0.843165841177	0.9053606375697677
0.943481285267	0.8910781672103198
0.908384783729	0.9177000751517075
0.914599703303	0.9108634156727823
0.8875237450650001	0.9092675916914204
0.90792215069	0.9325524535913096
0.875805541265	0.9444017974578172
0.961568700799	0.9402378778221806
0.874130384893	0.9123804337260326
0.93513816843	0.9427458733424854
0.984428619844	0.9404162068094384
1.0019675234299998	0.9810760471404687
0.9519383855175848	0.9527373212401453
0.9247803366925014	0.9171407194886556
0.98521234605	0.94171154260414
0.9036585737021684	0.899682236761831
0.8518636211599289	0.9412992575168277
0.9544543054002386	0.9393414655680266
0.908794148566	0.9272860712385572
0.881221929348	0.9414806761605401
0.904001587443	0.9315690619721293
0.868490221354	0.8894016077922616
0.890718522475	0.9195455425640771
0.900849632761	0.9378515666813091
0.949349078262	1.126051016763178
0.860775989015	0.9139649061429163
0.860901351049	0.9057547650256487
0.900072810786	0.9316747184622455
0.9043078535756448	0.9157905030240637
0.912402689389	1.1314403909781605
0.823170281848	0.9117769642531931
0.879192249189	0.9285896866131174
0.922671878557	0.9312864949664755
0.950440707754	0.9855123809035046
0.89377858871	0.9515571979041378
0.8411953646221347	0.912718783715558
0.9658662595451756	0.9100418732755666
0.984073386223	0.9169468798218102
0.925624571698	1.1206013787532028
0.9115552302985532	0.8908598052282772
0.9255869572709884	1.1219154694307683
0.966113936216	0.9455885775427199
0.8495082898866939	0.9147242370254745
0.962336143764	0.9431068616790177
0.891995463521	0.912527483719098
0.9958116939044888	0.9334926923191844
0.8956975296230006	0.9348379224373277
1.015024542697684	0.9564637346969077
0.8712965312459999	0.9376440902043697
0.8294985468520001	0.9045728260381881
0.908350523094	1.1043977712710304
0.974765144103988	0.9450751548171769
0.8541360414331669	0.9463735912519983
0.8771322786450924	0.9303662975508868
0.960805921386	0.9396433497764378
0.9268516058379058	0.9627128113284468
0.989115869034	0.9575697190032553
0.863513212802	0.9063121440664018
0.8956490869228898	1.2848658630248186
0.927271482809	0.9115718996284703
0.906231460456	0.9330964830910812
1.021335747118981	1.2615507775861983
0.946014395674	0.9317735177019256
0.89668370381	0.9352628249084581
0.916336317531	1.0091129211356493
0.910290593114	0.9535913727450448
0.8938119738422273	0.940274170444008
0.904823820767663	0.9061035664582876
0.928030628051	0.9431868660546461
0.8605873363500001	0.920934431146214
0.893342340415	0.943641834517869
0.917129453789	0.9246569319132985
0.889603146817	0.9049876052080357
0.928037404971694	0.9004928143827557
0.925465332109	0.9362103650106082
0.886535299339	0.9226124673698618
0.886108641155	0.9090314233476664
0.8878257123019999	0.9073335726361401
0.883241838017	0.8772085880034328
0.957299910906	0.9128983394289356
0.9836525583	1.1375907719642342
0.920648505327	0.9385062188953439
0.912056442166	0.9414239685028725
0.929763294699	0.9534265080997676
0.911049812832	0.918343602447552
0.8737308448908715	0.9439671959078924
0.947767663264	0.9408594127507429
0.983598979584	0.9351495454454226
0.92331648188386	0.938724509080905
0.973795340863	1.3105643906623679
0.947187611798	0.9078383855571076
0.876479267483	0.9203899158978862
0.902126682718	1.0877137486934934
0.8888032907491535	0.9366145911154078
0.919514535083	0.9418683738370892
0.959236375247	0.9577823187679186
0.942490055567	0.9380842980024142
0.888565166065	0.9145852844056751
0.8389174509724163	0.9033748983418513
0.8561486998465853	0.9124711684948396
0.8479854559819999	0.9391212842550826
0.955143247522	0.9445614588106188
0.9032551227002288	0.9285922794793088
0.964095003506	0.9533623382503679
0.877946743083	0.8865374989266935
0.8719357325178306	0.9602126481650934
0.8660371008230001	0.920471392319119
0.956379327042	0.9590410989999307
0.9591274862137166	0.9355266948128249
0.878767709251	0.9576688827664852
1.98110630368	1.5056868528405007
1.53258989636422	1.5705112263225627
1.09362803085	1.3070244251812186
1.296203302091141	1.115151293943877
1.5593723146399998	1.5549049061834765
1.0454320988378771	1.5016061629091702
1.66565789844	1.4200489256156419
1.79992490939	1.7655405463513656
1.222892942649778	1.5038180804590882
1.39358636539	1.127728525060714
1.18257678945	1.4159531609899836
1.56489973273	1.5538962143324784
1.5134729602300767	1.1988133078380188
1.8514905501400003	1.5877291056157947
1.15372508036	1.2818537419228122
1.7943705498728737	1.4695974906317308
1.58455197474	1.8243857778364003
1.26002288145	1.5921764727302001
1.6814139165003128	1.5037406686357289
1.03816481877	0.9366395418428114
1.06314201683	1.3263740468715377
1.55226300069	1.5979012558806165
1.61872454036	1.7080246827532788
1.50368696396	1.3670754109901437
1.0547169238024634	0.9380262861313211
1.37043284174	1.3832351963354657
1.66668572058	1.807993105228806
1.728325723113673	1.27081407702432
1.68047290693	1.5028591891032554
1.47498548877	1.483669963728357
1.84838199683	1.7086324888201592
1.05869883682	0.9376286501871149
1.0455640642249553	0.9336701128371283
1.7976052975326209	1.548218592524904
1.2710444865622863	1.1009501064744267
1.1246202056065249	1.1415808108970271
1.39812250604	1.30980031241029
1.79089960785	1.456895629067735
1.48217963309	1.4194953572175157
1.6049096806	1.5153241470230716
1.83695705861	1.256510797695629
1.19555075825	1.2227356031084244
1.18245621266	1.4878647284959354
1.41983330343	1.3809668708756604
1.5465966880139947	0.952464705526325
1.30436127229	1.5408943560386692
1.15873566044	1.3131207057026861
1.6356796772100002	1.6909756872676984
1.6213303177899998	1.4755352459387334
1.7289701441900005	1.5299032045831344
1.1158622890578989	1.1710411216013765
1.518753085	1.5808119661344038
1.03994329265	0.9826806105525039
1.6876749620700002	1.6582760003453938
1.512175472859837	1.5631185477135374
1.734995477043275	1.3842720352642983
1.39860067722	1.6168559480405045
1.4760029061700002	1.4557822824728288
1.1399457162	0.9907411942138915
1.26857387035	1.3879811729910088
1.81887622946	1.2588950395892953
1.15593944857	1.34507393895682
1.72978605012	1.6908161024387656
1.12877001843	0.9849069645342587
1.36108519125	1.2491174408491477
1.57753008639	1.5923404158696215
1.4952111791556082	1.3103534501122553
1.51118680198	1.6625821483806944
1.6119767979799997	1.3983505616542657
1.3016792209	1.3918146853718085
1.51689279011	1.53245315548992
1.87797755697	1.0468587384701826
