# Supplementary material for: Prediction of continuous amyloid positron emission tomography with fluid measures of phosphorylated tau and β-amyloid
Source: EMBO Mol Med. 2025 Dec 1;18(1):217–31. doi: 10.1038/s44321-025-00348-7 (PMC12808103; doi:10.1038/s44321-025-00348-7)
Supplement: Supplementary file 8 — Source data Fig. 4 [file 44321_2025_348_MOESM8_ESM.zip › sd_fig4_train.csv]

observation	prediction
0.92011312253	0.9023283472629336
0.91714479065	0.9075353307288523
0.8414378540522468	0.9080957605376977
0.903107348127	0.9122472318105433
0.958511254658	0.9399656633760978
0.8897624996459323	0.9347187982182105
0.8938314876090001	0.901949717894722
0.850885682087	0.935295171144897
0.89986065346	0.9312650384381205
1.00464543729	1.440870752691132
0.8995710198960001	0.8925901763892692
0.9189928740837204	0.9074504556048507
0.849857542389	0.8766201238886074
0.934479083049	0.9527647889305871
0.90126500179	0.8909989063219015
0.8341814310332252	0.9020972958861126
0.8875028552650001	0.9029824723969948
0.847673652153	0.9075426379537577
1.00943359107	0.9382803802127977
0.9912769464780482	1.3862080741990541
0.822939862125	0.9307644397691045
0.8950626395552279	0.8878244349565314
0.956494202173	0.9476095216360669
0.8905207943617194	0.9253990787076376
0.93227296977473	0.9585551949373784
0.8759887184688826	1.1424767858695064
0.890249735785	0.9078473802269821
0.878265314991	0.9359960730067982
0.8740931942130202	0.8901497603837408
0.9402560404727854	0.9415019184687836
0.950477541789	0.9197877172235331
0.914902082661	0.9367714609506202
0.869817361360488	0.8883644360646689
0.8910035492914725	1.0722664545872034
0.8874030832493159	0.9363464479547955
0.925706661599	0.9120742509806061
0.903344958761	0.9033748983418513
0.888452181906	0.908441089077609
0.930557761626	0.9125409056475315
0.892966456003	0.9587153103890295
0.8649870546146137	0.9358501142742287
0.887653422827	0.886891861232309
0.894531598389	0.9099567714930437
0.851749162717	0.9353774778103012
0.927888026611	0.931165030371547
0.94372013627	0.9451571609169723
0.96156415214874	0.9439056650291225
0.926599533103	0.9130928551046911
0.957328473408	0.956931218941749
0.972627897139	0.9886751216106093
0.923692231833	0.9425565914094349
0.946649294404	0.9413384753169604
0.985301660281	0.943988469891497
1.0042088890760894	0.9561283132609846
0.9650254813810624	0.9391382796775268
0.911410382101	0.9386386782682982
0.894380539562	0.9009319440191248
0.8418890423846672	0.9006054738547549
0.9025991878116074	0.9350506759141771
0.955834561149	1.1361409770928952
0.928993745186	1.1173461693631792
0.972820749151	0.9392606710989788
0.957877049541	0.9420389093706355
0.8987534667687855	0.9301052393395619
0.857154792175	0.871609602895086
0.950732105017	0.9473587116692986
0.9203496822283086	0.9388333740097502
0.8781233891366409	0.9145795224257509
0.8884785124979999	0.9323271030938143
0.909820421333	0.9049006360013663
0.8849989631187594	0.939481408828039
0.949043157956	1.0335461090607396
0.918175353907	0.9379733862609124
0.9369712819580946	0.9369283081570117
0.901770603256	0.941513971794731
0.929566869313	0.9351775113294813
1.02080971052	0.9415875465721214
0.890201052236	0.8999998966937593
0.930909933737	0.9115718996284703
0.9087773376271798	0.9152251753777522
0.915755557551	0.9445148069142647
0.8817242093197906	0.8921460948371768
0.930357229725	0.930332948923887
0.8691195322727717	0.9309977721567853
1.00281304756	1.0821910058197508
0.8803873712705516	0.9395401101511751
0.9327638362709738	0.9407358363978219
0.858930983258	0.931033123005843
0.8722322527673185	0.9418426990710043
0.877302637303	0.9136517975208518
0.935944737956	0.9369630154296991
0.849802177022	0.9144388272423296
0.907575107687	1.052996952175339
0.947969940762	0.9165448872212905
0.9250533833227568	0.9426739154069864
0.986252194074	0.9451312551693373
0.934361718603	0.910680573414997
0.876280418997	0.9577622593896834
1.01675915194	0.9340365901195985
0.873770866232	0.9093615006797148
0.8805480577543445	0.9445787266210711
0.8945780110320001	0.9080225455961736
0.9432044458464804	0.9562072316653579
0.880253172720664	0.8842331785138662
0.886893115547	0.9055915204861672
0.921296582162	0.9090707388037571
0.8949111390234181	0.9329977847834128
0.9750306242240184	0.9466912886236638
0.8791477991552072	0.8901069959351307
0.8649197602951748	0.9082536518826457
0.906678649199	0.9354440515967596
0.870271455250994	0.9484802117693559
0.8889257153602839	0.9105057739148406
0.854699013977	0.9219299631147132
0.904589271072	0.9355398706128005
0.879963924181	0.9492221337692172
1.00678122372	1.3846256243398078
0.9159445206996014	0.9542400089926335
0.88616434562	0.9478089027494373
0.956949937412	0.9416104215308028
0.8520518086384962	0.9385711193749906
0.933843534312498	1.235226969328716
0.959337103042	0.9534117254341584
0.889389748594	0.9031763517021328
0.9028441084613548	0.9029565790384677
0.871696717441139	0.8918833182511398
0.8866123902204381	0.9461128031932527
0.923271758057	0.9196448905629946
0.878836208941767	0.9366985081085514
0.960151541029	0.989808267173609
0.9096230850022712	0.9348455031964744
0.892310564523	0.9362755676338856
0.866541423479	0.9818256147808273
0.9238473679	0.9055257830656163
0.910035517785	0.9274423658899517
0.8763822052660001	0.9423981613414186
0.9189296527494948	0.9387799294922097
0.93956852514	0.9556514658214651
0.94858484847848	0.9153219037496042
0.8901089011768917	0.9105564858490673
0.918632062255	1.0134209621995445
0.895963498771	0.9205710835532964
0.900927975593	0.9393133853125342
0.819869568038	0.8759116034332208
0.8852311439149999	0.9067428166965057
1.0081099466877317	1.413004035236965
0.933313751212	0.9081799531869251
0.892492253586	0.9835550524667973
0.9181050109116936	0.9177352378820217
0.917182118923	0.9125284587740695
0.904823422645	0.9480314760439634
0.8782642199145606	0.9100961279264783
0.969208396025	0.9406034710016435
1.00373590909	0.9131579188521218
0.9350768885866396	0.9118971750963584
0.8593344132330001	0.937482636535049
0.897923097606	0.9252291233233292
0.9109216394462376	1.1142404702825468
0.932515520779	0.9501862559695681
0.8822393554029999	0.9411583631156798
0.8954651274092112	0.9674126241031102
1.01520241114	0.9327038490271256
0.9222842036604808	0.9567036590897819
0.971780387709	0.9431294675527336
0.920222839255	0.9365917370013196
0.901614843813	0.9070087319055662
0.8641167798142282	0.90564125649678
0.945603542112	0.9148036234119096
0.8830338738595309	0.9395899716566146
0.888430789921	0.904383842773354
0.916609923904	0.9140726229190433
0.844938387127	0.8946581063411969
0.902806273483	0.9132668217900577
0.908910563140359	0.9180161827195198
0.91635826361	0.9398711073816863
0.953241198502	0.9559486587590749
0.8980962001594461	0.9061736585623786
0.9322181207636135	0.9339097117818159
0.865913529825	0.9411095653516943
0.914133507996	0.9128268175731143
0.925608025172	0.9533927249045254
0.901416965742	0.9164795888702248
0.9379938415281732	0.9395983100340928
0.935275141305	0.9375220441023383
0.954934219146	0.9107647750682362
0.965832730747	0.9367697070629829
0.91297524863	0.8988135224542497
0.8838580941196313	0.9077532806529426
0.942367406663	0.9464190796968058
0.975463677272	0.9381767769944491
0.922631090326	1.1093153269370966
0.922242483866	0.9304511294141646
0.909318028975	0.954579397390125
0.874488820159	0.9108555907713716
0.950335109136	0.9883332764313298
0.907903197079	0.9365602927893242
0.912106090743	0.9081447324033501
0.9158832899786477	0.9091070465998399
0.944901059518	0.9084134246154332
0.9201161468064896	0.9151538567987175
1.0234250545	1.08945548175779
0.930516719493	0.931165030371547
0.900518082883	0.92144375478445
0.8171442771795157	0.859221442200976
0.9780953246650016	0.9388688831496306
0.968164920064	0.9232372566350068
0.9219317583007	0.9379903494113349
0.953123111735	0.9398972102626425
0.8307023616933125	0.9300257509051011
0.855167240521	0.9097358532190171
0.897486045738	0.9654642939033345
0.936797382482	0.9406785577736652
0.8763737280589999	0.8714134410287819
0.919898468015	0.9084567682159793
0.949045804097	0.9412151673194284
0.876767312317	0.9129552261032303
0.9037508144348332	0.9509205077681472
0.8844030238930001	0.9012826900185368
0.9034794483989094	0.9440200037951905
0.951996481655	0.9602113238155574
0.980516532013	0.9661245231160622
0.8978210257144433	0.9309833672636391
0.939138711479	0.9131785555994216
0.8464478392820001	0.9045728260381881
0.980661024989	1.2817876067151337
0.911195067368538	1.0441032279138793
0.933844782888	0.9349696500587796
0.8970420137200001	0.9043883550115978
0.886548608574	0.8974746874421402
0.8147712065710001	0.8864455831256237
0.906027417892	0.9288161432030624
1.02272742834	0.9442452165171872
0.9427041925640436	0.9571834613851449
1.0131736101124769	0.9953223726844251
0.973889325281	0.9451842542712674
0.86312064638	0.9431233487520668
0.9275253951066208	0.9095414712055097
0.973748722047	0.9398895024983129
0.9052038475940116	0.9391280756339222
0.8818297216509999	0.9398057891544518
0.932690902901	1.1277308968025763
0.979584285395	0.9301052393395619
0.949673445179	0.9555395511551049
0.95763437159	0.9409538852849844
0.940423364748	0.9085026565710999
0.8579669266968504	0.8894118880608046
0.919085957465	0.9099255147083685
0.8969074584458941	0.9123872183746329
0.863276814216	0.9232615444300003
0.93633135463	1.1244045805469676
0.921330736838	0.9343039320877142
0.9321030623744724	0.9548090381449742
0.960227316295789	0.9209213102569974
0.9249109783947964	0.9364047823078632
0.8934814438115699	0.8913863243119726
0.943779954618	0.9351176304646723
0.946768137894	0.9503428937246601
0.859785327647	0.9053868188935023
0.955375872957	0.9157938906493438
0.9383952715728576	0.9340189007124713
0.8192242059324508	0.9110907639093164
0.8888858457169139	0.9327953284303382
0.8957572113600001	0.9219906071169279
0.926860921829362	0.938373450807718
0.904898895231	0.9551092979450193
0.905173017968	0.9163579331212004
0.9170354764700002	0.9345374393226115
0.9132500389600452	0.9099514433213051
0.978380794857554	0.9362941951069828
0.901689954196	0.9021209398718409
0.906551658504	1.0959461847842618
1.0055578549	0.9446541402418721
0.9320351498945736	0.9428803604210778
1.02454938833	0.9499678836911598
0.8516540223675153	0.9109267448025085
0.852677011271	0.9041931137771755
0.883548333611	0.8963395594929625
0.958169440459	0.9081447324033501
0.948990021163	0.9488566320756567
0.960059677462	0.9447629641591516
0.9630928838161784	0.962036948665983
0.939946645157	0.9074559038255434
1.0194115352200002	1.2002831353287675
1.0157838021974317	0.9588191945922904
0.9694379078555952	0.9642844811656381
0.922050303742	0.9126667796293588
0.916976579835	0.9119527144553596
0.908826729962	1.3699679684817239
0.941180379481	0.9087285621115544
0.871633707	0.9428410753099424
0.956466064562254	0.9437302906000253
0.91214104679	0.9051826201997051
0.909373318703	0.9368540180341245
0.994767968497	0.9407577473372309
0.921013570634	0.9118473077277591
0.8869839497900001	0.9097438991571211
0.938769495725	0.9637487963746857
0.8190378316128801	0.9188632921316133
0.864954775373	0.9399061105862405
0.9211084096448948	0.9159914377352599
0.8771886848768256	0.9418385977159542
0.946734579739	0.9372115192164359
0.877594321989	0.9042785440584171
0.8806098372519999	1.0778987304982501
0.8394399226140726	0.9010182777233687
0.908575096272248	0.9408789533772466
0.981674560411	1.4455006731062021
0.8931374465790001	0.9064190708773608
0.891395323905	0.9390582206484599
0.864761117278	0.8881703106813057
0.9006651263709999	0.9072236923446425
0.9213769751264534	0.9119001320416231
0.8807035532354923	0.967503844050711
0.9214742980616376	0.9327989450347729
0.901964461793	0.9013553931915449
0.902998550657	1.2583419227097974
0.915735365735	0.9472809915676835
0.9157665589103474	0.9578682168089044
0.8591373551799999	0.9428739331868181
0.8990952507100001	0.9424199932306112
0.9374457931258278	0.9030131421459879
0.874695977782	0.906270377069698
0.990678068305	0.9521143132322188
0.934947172185	0.9375559023558369
0.890502097112	0.9141934442124028
0.8732863915749037	0.9287376465324351
0.9103837200807618	0.9408970509454402
0.8669696238055827	1.2517994689045897
0.9800344166914322	0.9295917672912711
0.867059536938	0.9055257830656163
0.946688806995	0.941314651231808
0.8471136544650001	0.9316295508001038
0.99521360839	0.9433250947594546
0.879276984998	0.9363491594664884
0.9138930223896192	0.9462356485010476
0.9626064158434428	0.9514378481586817
0.979454308537755	0.941095233024162
0.920744226042841	0.9501030003810168
0.927221171211	1.0986347074682477
0.919838325327	0.9041965234539326
0.906273537241	0.9053799362464484
0.8820959365009999	1.1264605534661611
0.954853685429	0.9329651422022187
0.906785195906	0.9427033105091224
0.8567684051279999	0.9058201096060533
0.921252163767	0.9420807508070114
0.924991507279	0.9556696931777912
0.980938450052	0.9415917968948042
0.888050547535	1.2320847944718625
0.92002152017	0.9502337916919665
0.949671465236	0.8942231527073768
0.9829431089655026	0.9386704588872256
0.884244694857	0.9048435935305779
0.890757424069	0.9054449707298127
0.8961375599610033	0.9076861405664437
0.8888400979819999	0.9288871640011042
0.890336265875	0.9118099403338679
0.856462484504	0.9071571997315964
0.926952082141	0.9316964614143188
0.9092042507356228	0.9079006224078064
0.92128557951	0.9088404173744715
0.961106319517	0.9480880240493446
0.879196991682	0.9820923183260988
0.886311334401	0.9252342945064211
0.994529686212	0.9383608401986003
0.927595159657	0.9196422187985672
0.868199682729	0.9194537639966989
0.930125962868	0.9508701140251461
0.946440584532	0.952457601792188
0.9414510423733448	0.9208825105743205
0.9572645944292036	0.9428561134352177
0.9285984423943352	0.9394066790498266
0.864993865986	0.9014926971525735
0.9346384576966356	0.9158449980736978
0.8855977561759999	0.944152178866612
0.933594412154	0.9375389583626097
0.933509173047	1.0987484057846002
0.917842694562	0.921931855914425
0.913080394738	0.9373832585704011
0.9075987261980706	0.9049508951317335
0.943891916213	0.9688994497353874
0.94552516174986	0.9104913580072292
0.918329502879	0.9152062710881643
0.909664236727	0.9556407191185979
0.8771337271782254	0.9106215419713982
0.885788520527	0.9030548405854671
0.851772844076	0.9138777131462408
0.952866988738	0.9574573557762655
0.891803107088	0.9350728418281199
0.958047327685	0.9390761312849965
0.9434435115324312	0.9122075151183534
0.95847253903	0.920774691918243
0.9110515539722238	0.9063783339514876
0.92559559489	1.0759559488912165
0.8506320529539999	0.9043282458098445
0.866644986447	0.9342981024099924
0.8377416817143777	0.8632672845615355
0.90412226751	0.9112208869623574
0.922042919789	0.949239496477151
0.857032053366917	0.8983548722139219
0.966363385702	0.9321283105119822
0.8606150723841118	0.8932229275855843
0.916293113592	0.9508854049111202
1.01633947348	0.9590410989999307
0.871276095151	0.9312540612510574
0.824471185164	0.8794696036698167
0.9006887305676663	0.9043344856632011
0.915893510171	0.9201600182894757
0.8801806754249838	0.8700418483678283
0.9355551071638508	0.9058418901620361
0.8973507567893121	0.9858421423280045
0.924452873088	0.9375828406145917
0.878232695245	0.9391007081612908
0.90096641125	0.9622000346173175
0.908488757414	0.9084336341085142
0.8511065907565148	0.9338008677412971
0.8746464588770001	0.9499649039362589
0.921301638542	0.9066599735598585
0.9029883855156984	0.9312843300280775
0.919651476685	0.909069163458824
0.884072318886	0.9102476581131733
0.90161704485161	0.9164802177553013
0.866695284951	0.9909553828725209
0.904972617175	0.9436009146485855
0.97696206071	0.952964228860955
0.8496195208255328	0.911844668777208
0.893397742485	0.9307644397691045
0.8953218976176389	0.9124592828756914
0.987166784221314	0.9610084988161808
0.8833627335625043	0.9073641848525341
0.903385093407	0.9196429768406502
0.905567428483	0.9352955113776014
0.949942040467	0.9569424828942549
0.903340761659	0.9061202227708017
1.00596635283	0.9565366887662466
0.902860178929	0.9135103751809686
1.01432653481	0.9828665457275076
0.852173018107	0.8781105020143513
0.929669201513	0.9528348938725688
0.9774259079170194	0.9358099118200757
0.9220591695390106	0.9506120009677513
0.949873735614	0.9819912633166707
0.890103477289	0.9063086334348658
0.960702063514	0.939478674821834
0.990424528258	0.912861862580366
0.945627651881	0.952449467523664
0.8741464258979454	0.9104737494995936
0.927551301227	0.9361377809592986
0.933472880071	0.9206997955511957
0.8721140847252938	0.9814896231404129
0.833945603952	0.8898809503219489
0.877676333564	0.9066599735598585
0.9194763505231988	0.9593238036911267
0.916111334258	0.9543383311390449
0.8635814176035432	0.8769559366883621
0.8967819671770001	0.9011803301986367
0.906958122886226	0.9043535348085947
0.977106741563	0.9442537547028743
1.01384976713	0.941850231045559
0.924521863914	0.9879121449091369
0.8057716199059214	0.9091605855713936
0.942040607375	0.9427033105091224
0.917565181832	0.9108312683536036
0.837901789516	0.9113979455140615
0.8687375068050001	0.9199496860563308
1.01689066102	0.942993547237198
0.8700722592052901	0.9588840608345233
0.922582242142	0.9393522024365876
1.0188084961	0.9514558392240354
0.936771980694	0.9335552956939709
0.869941296217	0.8903699768355309
0.924069417516	0.9367714609506202
0.978942364852	0.9166479182818605
0.8567649958774435	0.9062062960180088
0.9550451120569156	0.9344221938038788
0.95407372324	1.0760723231215983
0.906365224815222	0.9115944155612911
0.8810869062123976	0.9486019538118795
1.00184750671	0.9387619019447371
0.971175973115	0.9822109183633378
0.8756796508399999	0.9515131316408195
0.90817735324	0.9089845452444731
0.9842692167817838	0.9397859862696191
0.9317604501167116	0.9424277777354448
0.968587259269	0.908939507452578
0.90741966671	0.9109303051398159
0.892054666255	0.9510788595420954
0.947825969859	0.9364131566476795
1.01039140383	0.9555926477025615
0.912061382304	0.9287440871964088
0.913665851813	1.425902321118132
0.941754814409	0.9357729175716016
0.8246334427497212	0.9020550885137435
0.868340236791	0.9697200682875678
0.921025115537	0.9729054154247003
0.940779062538	0.9110457005952718
0.913021445293	0.9514154129041991
0.9046021215635432	0.9118341520771622
0.897723674147	0.9064522806279932
0.934547607628	0.9438544624084223
0.908278342757	0.9009305287609979
0.9519761237951996	0.939263183015416
0.887701884777	0.8888668305337211
0.924132423614	1.1301933271971698
1.00366323773	0.95357754151407
0.8911723326340001	0.942383587404667
0.88114298131	0.902572529131501
0.918469283251	0.9592106380025409
0.921318429645	0.9112854913496213
0.991603364078	0.9360772463521259
0.951190990778	0.9353275983163271
0.9324536079693824	1.0489565885375682
0.965742124788	0.940563976299645
0.8894680060364193	0.9249381451474649
0.876722896112	0.9301052393395619
0.914171146437	0.902919589942803
0.9767967450553532	0.9671564786088198
1.0206838707	0.9470383510470579
0.8927993803509999	0.9536738770775826
0.91444690756	0.9385586406251838
0.8637991085860001	0.9507454694190446
0.934278115418	1.0159513556580215
0.920542856985	0.9124711684948396
1.02616923764	1.0696579020235244
0.908456419440812	0.9559759100136115
0.8718953075700001	0.9338148889835692
0.8866545244140001	0.9041336105657196
0.8490024906539203	0.9070270354888379
0.8099340640549999	0.9259033254841184
0.911677898384	0.9337798695219025
0.944439820597	0.9385492626465948
0.90298344104	0.9042148680958993
0.931003690269	0.9387237786032927
0.8541674152850001	0.908477141088541
0.869728717879	0.9149537216060161
0.917398301019	1.1157917335277223
0.8283226347429999	1.028454136845332
0.922235011416	0.9501839293927484
0.8884077024822936	0.9206570804840389
0.8120873002055697	0.8945461954140792
0.938682534395	0.9044938226457364
0.9229128620734944	0.9222833526157815
0.917111503576	0.9031219680412828
0.8826608617399999	0.9377201509564701
0.895738920415	0.9100165553609579
0.957925203154	0.901348401741604
0.888813792371379	0.9606167850808576
0.837788076205	0.9197409636351093
0.994740380991	0.9545785217092481
0.922871648395992	0.9049520057166085
0.961639990629	0.9412140398900583
0.900357942305	1.0968721415820255
0.878113067362	0.9065054917106512
0.964539024654	0.9684019974090199
0.890353449594	0.9367714609506202
0.928853238773106	0.9287297320043764
0.9353872962147975	0.9506340375714946
1.045290512599519	0.9491999744962206
1.1300107609797452	0.9544278649401889
1.30728947915	1.1191579708300832
1.15027660228	1.0126380944919477
1.0423499641016094	1.0472492299474996
1.42418397289	1.483543134855919
1.92219796148	1.6210968039451503
1.30946960359	1.4628417957159154
1.25746055809	0.9797662747541223
1.0685781769	1.1304068622385648
1.5149811375947728	1.6774489533024886
1.36741305765	1.0867440215534514
1.7067003727	1.7667379783311687
1.42960785376	1.5079432687300838
1.14025639268	1.3367046032630248
1.1415523426693384	1.1236835476967
1.18578370666	1.1302115359762217
1.54204556933	1.4652268548325813
1.4202420726299998	1.411378264126678
1.06456570361	1.243832527377664
1.73347867368	1.65118469065225
1.54202059754	1.4079319928322045
1.1231725804541373	1.1155407769105756
1.87686198853	1.7444582283356853
1.39938008168289	1.3757201370690655
1.80282490945	1.5927096702333374
1.66965624975	1.5219080143340507
1.8557589506	1.8382874307220567
1.71483361898	1.7466598097870898
1.56170692364	1.627533442956451
1.2956018478	1.381565666902879
1.55100023851	1.4237252276046624
1.22216968152	1.2296455864274227
1.6078512821349835	1.3225933776857177
1.80265409522	1.7708166773659093
1.41909510096	1.4624925361820156
1.83151856138	1.5615229900982803
1.41261763468	1.441919629905864
1.5708219797537908	1.404991152704353
1.3772353093599998	1.2336114167535546
1.0364101579812517	1.2822257593907522
1.10001520181	1.150679180316844
1.04282416328	0.9410718761647455
1.07601365491	0.9971299412904228
1.0859793316874446	1.2293475343207942
1.50819149685	1.2778802472735804
1.10261821271	1.1182226636679113
1.36549867909	0.9759156959770305
1.6066733008399998	1.6981634222088342
1.35497924784	1.1056058784236493
1.2217709190032258	1.2340803007523469
1.17053878046	1.1376284474705771
1.63273947457	1.416942066700146
1.6632711371200002	1.269639376899852
1.40083160875	1.4451185457465863
1.3814136840292588	1.419047154776287
1.53158900649	1.483241007711917
1.17093934814	1.110754524762041
1.11051874219	1.0783299337718395
1.06382828235	0.9429552528309323
1.57247625356	1.576472386674915
1.60028499314	1.5986771083817237
1.4595450419999998	1.645944204444957
1.97147273411	1.7812365826836185
1.6193176954700002	1.6963890840845395
1.4336364078	1.3906828082394327
1.72079838301	1.6770096631575309
1.184886113114178	1.2343629792344915
1.612143693957957	1.6047935874319008
1.67067127463	1.495638991543043
1.3846291493399998	1.566668295770065
1.8506574195200003	1.6983788012352599
1.7773353394	1.5251535330693988
1.27188917773	1.3900835611149527
1.71283755211	1.65859223814983
1.7603326388599998	1.6612536024258364
1.86679539064	1.707441526228227
1.0301113107100002	0.9444683834067271
1.8626262917900005	1.4061715332995781
1.81589222441	1.7226926735885573
2.05155184111	1.7500897431587543
1.65996946644	1.5285459475364096
1.3692373906163358	1.4444213579161505
1.37731576722	1.5371335767605816
1.19370413705	1.3693898064025496
1.48154743324	1.598083808732424
1.22395701486	1.2441601169106409
1.36088898692	1.1332538418113842
1.22571316418	1.4548863371056322
1.4551418547406985	1.2652401807779448
1.8853948285	1.620108726959791
1.70095976905	1.6181877489576635
1.7952238095200002	1.7212789357808846
1.26615302377	1.4496947015396089
1.9604431782	1.8630337691359395
1.6151720568649282	1.6478345542384618
1.6969776747741787	1.5755715481242545
1.6612974059	1.4090334617629372
1.3548886853600002	1.0802993984567786
1.92064872907	1.8171716476760325
1.6388966418700002	1.363274113698266
1.07658012267	1.126123544477652
1.914918884616704	1.6240418930894762
1.98050248064	1.7520350358234191
1.70022308331	1.3848720982493012
1.1384181614086917	0.9430143735554778
1.5976425388	1.7124820782918382
1.3271594372600002	1.2777437589019867
1.46714481634	1.2985610198172808
1.09271891752	0.9554558711710291
1.48139218991	1.392411006125944
1.117405745742331	1.2408783063398086
1.8081079837075504	1.2358774122465734
1.173940341410764	1.1204365930475342
1.6149882286325905	1.1391323009439673
1.4177757901248345	1.5196448902160098
1.10758199533	1.0846002664479892
1.1810862975299998	1.264768744218052
1.7316957241799995	1.4107053904497149
1.4114243594771143	1.233823456736121
1.86260093267	1.8116862059228287
1.48298561912	1.5333909055971657
1.4765584806299998	1.226990557467626
1.4871890450100005	1.3370476800705469
1.16537968915	1.0452754370839155
1.3440391696	1.4168109952048777
1.18330371755	1.1189196085485384
1.20661407291	1.2741626995433772
1.58859099276	1.4410856916398316
1.90379711806	1.7337655282577538
1.57811668436	1.513578127405365
1.20400863144	1.1103597231656037
1.76236720333	1.740636842421048
1.7016707163	1.6663533750366892
1.5476846654154424	1.6297853188598932
1.2416021105771045	1.2843423240442373
1.37848759917	1.3711892905105143
1.83552248922	1.4120044575415291
1.6671988293	1.5411713209897442
1.3388441372522888	1.124012710779389
1.60210028775	1.5739162122979677
1.6076912861	1.5529089019851476
1.473265187743948	1.447828271431883
1.53598355265	0.9825594472381535
1.8904766686	1.5318580151630363
1.33083009505	1.3823107318538919
1.41410657752	0.970146487509859
1.12070128055	1.3838119846052985
1.37579222823	1.5007484970447746
1.4474392978	1.6948944295390147
1.09764968062	0.9435951819823394
1.7717052117400005	1.667451482623969
1.7362690229622002	1.5723148195993346
1.07786434284	1.1466213873532363
1.4564974684863343	1.1753532832566274
1.7803262488299998	1.4773910570093443
1.12528819396	1.1361969185178542
1.51234099657	1.4945972690331764
2.24396336774	1.7404248846004586
1.35947367564	1.364728372839153
1.41740911268	1.443688901903374
1.3158944579799998	1.2668676561222652
1.7142552076363722	1.4903437691847936
1.66201090564	1.516286634072157
1.69739297648	1.6608131884771624
1.62710690898	1.6648666737480835
1.17020811513	1.375575378685613
1.19093960677	1.2874242813203036
1.75424697058	1.5229471951667477
1.41421639333	1.4127227671085576
1.50111844397	1.534269096020758
1.1992942153172956	1.115205237548454
1.13691120284	1.3456158906998155
1.067279122502323	1.145760697719235
1.42886808307	1.4385244711753788
1.7377750845099995	1.6905737490203747
1.7023425907218324	1.5372650606771725
1.55383043795	1.4225061001423998
1.4807852407963529	1.5199154121201166
1.25649369974	1.504857478069398
1.83871702938	1.7423201450826382
1.3484722698500002	1.4639257776751453
1.77191253123	1.6976649406348756
1.7234180063	1.6182351488111228
1.06190795844	1.1369374859730916
1.338020977811313	1.6052499795134332
1.31147814201	1.2717543933429776
1.39547852513	1.5040055870709501
1.21541449621	0.996160811269498
1.6356296495291025	1.1734094304850253
1.5473877384297932	1.3405567879175182
1.28253572642	1.3292883826923723
1.40660140253	1.5014538616529527
1.23998381416	1.488292248293257
1.5975635554899998	1.5162323535243138
1.15666115455	1.1166004852809999
1.61426951845	1.678247578143841
1.0915558209	0.9456383992072886
1.84796932711	1.6970990362594278
1.12300070797	0.9569487092441809
1.045092406614156	0.9496421226621874
1.2350035988439856	1.089063599342885
1.6406345324186655	1.638766216434111
1.40021556009	1.5278603692733612
1.28747723972	1.5599480445976042
1.89774431601	1.8757304389407068
1.3957695683000002	1.5965035537218057
1.41535159565	1.362702291132642
1.0878209339487828	1.1277308968025763
1.3940266611039231	1.5392551478618604
1.83874588337	1.6163475338046773
1.20235677203	1.2291798623644206
1.2594056456091645	1.3976753843676804
1.21420789337	1.0508898572773548
1.77382944415	1.6395245542449195
1.215607395	1.0966556215441414
1.4045975304446772	1.3849316869129735
1.13642166448	0.986738964403608
1.7498994629854123	1.1745641837876715
1.4464375285497737	1.4787720083243787
1.04559908923	0.9398374822788627
1.22220457517	1.1329120262956902
1.36754964166	1.2636741753150655
1.9638160889900005	1.5566520966628037
1.5914008567500002	1.5798418971220862
1.11928673518	0.9614612586851115
1.26523955719	1.517749929502765
1.97013814053	1.7467789974752128
1.0516635375402388	0.943284333061973
1.3578163428	1.0144211468152595
1.7434069612799998	1.7107627306944757
1.28674222964	1.421331884283476
1.54279145514	1.6270448582322197
1.3771997576845842	1.2532910671065942
1.32074729506	1.4407815291448824
1.91293290244	1.585157791418366
1.0866269543624076	0.9957840568238687
1.17846198083	1.4223357388259674
1.57612820399	1.5257105851310049
1.9234364828	1.6846042112407742
1.51460906538	1.5430439231141264
1.09922238111	1.304101401392852
1.22788402423	1.4102273254595747
1.7719745935605955	1.5248135432073746
1.5639724326097733	1.1036770655256882
1.04569385966	1.1634463752972681
1.5828172790216335	1.5182814287388464
1.8539272622514047	1.784175360956823
1.67173087289	1.6198969965974408
1.34153700499	1.5642239237143187
1.5896230277639802	1.526661997498381
1.18723825277	1.3540189691547133
1.60419048889	1.654708423636543
1.6138688065076412	1.5412930709218566
1.60674268996	1.3364682072389593
1.1076828171603328	0.9421508083385713
1.18921920744	0.9680464016995175
1.34900643274	1.1825112960513342
1.49525734891	1.358510956705898
1.66751447143	1.5606485503179384
1.53431442802	1.5457120837900078
1.50947269354	1.5221830087389552
1.2077648657475912	1.3861874735433721
1.69640196214	1.483366572753891
1.7799998448599996	1.7259966720346314
1.44706966569	1.3810441366876196
1.37423120989	1.5413231150205338
1.67964090166	1.4103567273233906
1.269526218419288	1.4167907066712508
1.081240191128595	1.0939649665872295
1.08351267877	1.1620668753304566
1.44425370524	1.5333863852667116
1.65950247945	1.6200710785523988
1.468504373488001	1.442442673109493
1.46635630412	1.567417323659074
1.40580741434	1.4941158490477033
1.4335181913662622	1.2383366973488208
1.57648220557	1.6105304364844033
1.5733299392299998	1.5182006529720788
1.06246827025	1.0264676893073996
1.42490778415	1.1225412066763323
1.08607848267	1.3707650120620567
1.2309117766601012	1.3972130094761963
1.07205123074	1.0042212143422373
