# Supplementary material for: Prediction of continuous amyloid positron emission tomography with fluid measures of phosphorylated tau and β-amyloid
Source: EMBO Mol Med. 2025 Dec 1;18(1):217–31. doi: 10.1038/s44321-025-00348-7 (PMC12808103; doi:10.1038/s44321-025-00348-7)
Supplement: Supplementary file 9 — Source data Fig. 5 [file 44321_2025_348_MOESM9_ESM.zip › sd_fig5_bf1.csv]

observation	prediction
0.932192832667	0.9394223758193635
1.0744586123100002	1.5108550944363088
0.928467106357	0.9377570516402155
1.00608310294	1.200808062489206
1.00559066049	0.9681744946509415
1.6514915691799998	1.1291276778110875
1.39760773864	1.1133140911133703
1.25191721336	1.3345318579867365
0.997763690454	0.9369852193801177
1.07404136114	1.057129222469191
1.13621144542	1.403877802242193
0.93213408548	0.9398481413058627
1.0127210907	1.132340942723124
0.974463230716	1.1600611189561165
1.43390653936	1.4191920045601933
1.07275509672	0.9752795828980552
0.944547681316	0.996233140351869
0.972965085021	0.9394955667494355
0.964400658778	1.1426124171241916
1.51990893283	1.4260070197155659
1.3511186205	1.5390734563872945
0.964599094894	0.9260367689169311
1.15186350415	1.1267058758870647
0.964147521807	0.9356280314933468
0.984825030564	1.0385999955697798
0.920005312455	1.2604346500930783
1.00306558064	1.076495108997706
1.01737144665	1.3742213409917163
1.47567778109	1.552407486050606
0.98130809684	0.9320146082871887
1.006169728	0.9310307950514068
0.8958746748950001	0.942565549645112
0.952308007103	0.9597515495003698
1.03146465943	1.127749912213915
1.01329664159	0.9572741491075363
1.26452310487	1.1424515935173383
0.948600796157	0.9274410231786259
0.926842206029	1.036516462933988
1.0208445441	0.9266264986059418
1.7054924094	1.5833042048218207
1.04678743423	1.0661534898132485
0.987870918837	0.9314820374624948
0.931727143489	0.9855856443497727
0.931248143258	0.9930767162620785
1.10510632346	1.0929578624507572
0.947513810637	0.9551369552947355
0.96243663143	0.9796006332298586
1.07413551624	1.0702165297758228
0.91391644873	0.966063561882035
1.00874008912	1.0413758992851678
1.07435672952	0.9624204289578212
1.07839535296	1.3604534435020907
0.938953517727	0.945486199401938
1.02008853155	0.932027770037154
0.972242159842	0.9388831045620827
0.9736089235200002	0.9788082010897406
2.08902655817	1.5381100699270203
1.07091055395	0.9988222284364534
0.884832997551	1.0549590786289886
1.04197061546	0.9386175209234723
1.03907046703	1.0748184559630298
1.04250300615	1.0306359641155904
1.02277692444	1.026005034927975
0.924855714025	0.9501177287136562
0.912259192741	0.9307008825414015
0.999368070544	0.9427833555537917
0.976511060012	0.9421763817933204
0.987116783336	0.9346485299967351
1.08849308677	1.2624193427913817
1.70085207639	1.5764498485161431
1.00052380757	0.9320959672869921
0.943709853727	0.941974049612954
0.946270735765	0.9321626549668443
0.890632918259	0.9329653858023497
0.993366832062	1.145329046607213
1.50552260707	1.3576209249211042
1.7698357651400003	1.4150836220495902
1.60571657128	1.288278438952606
1.6014197660499998	1.4690326303475527
1.79002358324	1.3475668694080098
1.43267031677	1.1298181676459407
1.78569935556	1.554238054657709
1.73804236613	1.4571842409610967
0.8999894230609999	1.0069724237126412
1.04560358094	1.4918231601029814
1.5302742852700002	1.5167368089105213
0.950676785778	0.9879983702025429
1.56845094431	1.173054475232548
1.79843530177	1.509034395259109
1.10988592427	0.9139056414317638
1.73475207445	1.4591768093328656
1.49818484479	1.3492112283077222
1.0317110319	0.9303008821047652
0.909703793852	0.9332249219194982
1.5503788785	1.4807522174278682
1.26231984621	1.1284726982430389
1.07378292531	0.9764699079684026
1.06693662268	0.9137557404469505
0.942356357312	0.9389586988261476
0.929569309331	0.958809343745554
1.01507013348	0.9309047746662761
1.79919735638	1.5127275091057724
1.72969120246	1.61304792608687
0.947345044699	0.987551095948797
0.980631719299	0.9834715296195605
0.984507300833	0.9253116008316046
1.49921978778	1.1478668613147602
1.2462729048	1.1194105644046148
1.66855701606	1.5693852547256855
1.04271111403	0.9366954810962076
1.6301150091499998	1.5157797984635093
0.949361216381	0.9307306101903667
0.955024841567	0.9244869540874647
1.38143224011	1.11686411036369
1.6300217838100002	1.515315238966472
1.02686024543	0.9108660117495454
1.06735380793	0.9338015944460707
1.7217613872400002	1.8057243884869747
2.1163206453	1.4485757185843646
1.9461628292	1.5055993323213255
1.5397132490799998	1.1182971439459743
0.999927663573	0.9275270069876391
1.3219574853899998	1.1901402546728397
1.65638363128	1.6003793385935468
1.09086557133	1.1187601723750897
1.26134055674	1.1852333451942116
1.0878613013299998	1.3402827453846244
1.6251071673700002	1.4861913478856243
0.991671205131	0.9277757569242776
1.01882347842	0.9367069682578321
1.10362533057	0.9524153903438204
1.62818610959	1.2691462089110817
0.958014802643	0.9334429320622606
1.00072599676	1.0175170038499772
1.50324409468	1.5517752867607988
1.75918224093	1.1408197977539078
1.06419573299	0.9299534113483905
1.7123048103799998	1.454799832934429
1.65531661871	1.8379245373087738
1.2280850313299998	1.2690964704721461
1.23639648297	1.4324468965608914
1.7134321662399998	1.579663091084336
1.08539656994	1.057111660223298
0.993776729242	1.0211158973986294
1.10205231715	1.1470597200331256
1.1333041351	1.1425520765529482
1.3409835178	1.1478126564791271
1.7590878798900005	1.5640728680962912
0.8687497463230001	0.9886309364404543
0.978791628543	0.9533376289953384
0.984726341457	1.0541218345612016
1.81293457185	1.4662365096104402
1.55183762547	1.5511857162213092
1.95901282947	1.527617589131088
0.960427345039	0.9414642182038458
0.932503147091	0.9420228615297006
1.09348093645	1.6231438503718016
1.59638886745	1.4912749014905429
0.842269302611	0.9629453519962047
0.8718056374590001	0.9392349668305446
0.905684875435	0.9837077596930487
0.957473069279	0.9353575153053794
0.906652333401	0.9324042901328015
0.983904650493	0.9808726699365643
1.65353803177	1.3913991258613985
0.985009227267	0.963301185795396
0.955504251953	0.9834720130458315
0.935526408085	0.9746147233280829
0.982122141255	0.9316726870777995
1.55631670776	1.2926793447150757
0.974051764484	0.9391183212170401
1.71792031692	1.1940898898296344
0.972605669449	1.1102988488474699
0.871652890413	0.9932448151187033
1.69550175895	1.5083426374703806
1.02496329296	0.9539005853947651
1.07612768355	0.9915982635966647
1.72542374771	1.6129061535631717
1.22203058844	1.4923260901392685
1.3486921723299998	1.559655492768829
0.928616408641	0.9623468943160843
1.12300055268	0.9757936217801437
1.48463617861	1.1314742548961982
1.82729788319	1.463085172789307
1.76176231627	1.5354802563567815
1.0558314121	0.9286586658820072
1.3106300105	1.325610178935678
1.1056229301	1.0797547059357493
1.69201888478	1.5069869922802603
0.911309813961	0.9785075130664942
0.98207046544	0.9913290883482934
1.10832645495	1.3892908606724514
0.928749607163	0.9165743174806251
0.91549371033	0.9678394197513672
1.43446057403	1.435408610609917
0.982367104048	0.9312149047721161
0.981060818325	0.930215982800398
0.93180644697	0.9610204719439307
1.02182780112	0.9273760827109215
1.93085729685	1.5800116694329833
1.76972976896	1.3422815156127135
1.01647905864	0.9234767187339074
0.991105354821	0.9246938829879996
0.974915879588	0.9958502353905552
1.67437618704	1.4572439291514052
1.34962523989	1.171429324669664
0.933242034875	0.9232121118552722
1.28457087929	1.1247875889436934
0.941067766261	0.9250403153294361
0.990915481721	1.0469873278474289
1.88155559477	1.581639907970007
0.985419694968	0.9687249243784888
1.92877747076	1.740462739203412
1.2063267373200002	1.1556067735742768
0.951533396531	0.9104543704745283
1.4759416373700005	1.5900006040908208
0.996617421664	0.930234089466363
1.48133064343	1.5155564853878223
1.89784202946	1.580825802414964
1.34968062583	1.5382492932262475
1.57341904217	1.1086365520279429
1.92566826805	1.6156319380314934
1.13816212027	1.0421869794409195
1.2413031521100002	1.5495109910235414
2.0012773731	1.4433198264279443
0.935625508141	0.9472645435287711
1.12620739095	1.1414261126236007
2.0767168211	1.4337185497549805
1.63941792338	1.600634497425672
1.00549634171	0.9736538103848585
1.04938312496	1.2230751513430211
1.6300567402	1.7836097368707322
1.29735956736	1.1226041839361667
1.02699986408	0.943643930019012
1.41475339041	1.606311140149694
0.890593543301	0.9690396507637677
1.46893820072	1.5273691938976353
1.62030666615	1.6334843424944594
