# Supplementary material for: Prediction of continuous amyloid positron emission tomography with fluid measures of phosphorylated tau and β-amyloid
Source: EMBO Mol Med. 2025 Dec 1;18(1):217–31. doi: 10.1038/s44321-025-00348-7 (PMC12808103; doi:10.1038/s44321-025-00348-7)
Supplement: Supplementary file 9 — Source data Fig. 5 [file 44321_2025_348_MOESM9_ESM.zip › sd_fig5_bf2.csv]

observation	prediction
0.8740931942130202	0.890551006741876
0.9379938415281732	0.9370260116774337
1.02616923764	1.338813095041164
0.919514535083	0.9404278031337004
0.934479083049	1.1687490505935108
0.8471136544650001	0.9348274994580592
1.0055578549	0.9361896270510996
0.94470200714	0.9326343224946476
0.911677898384	0.9361121553837525
0.868490221354	0.8976898373296259
0.962336143764	0.9310805790489198
1.0081099466877317	1.2047050923472615
0.92559559489	0.9282758038697706
0.8307023616933125	0.9396957138375568
0.919085957465	0.9032518648624875
0.949349078262	1.2187947926474656
0.8355037562338736	1.0216139983297376
0.903340761659	0.9114265173802333
0.928030628051	0.9319981099891832
0.8625820223906269	0.9288115684478407
0.914599703303	0.9118458014658486
0.9181050109116936	0.9125845171193783
0.93227296977473	0.9381515942009975
0.8901089011768917	0.901050767807267
0.8938314876090001	0.897532629638945
0.904823820767663	0.9028761037719627
0.9028441084613548	0.9052094638973496
0.9220591695390106	0.9588102958547084
0.8737308448908715	0.9349725684829767
0.908794148566	0.9050672904535308
0.933313751212	0.9004158973295263
0.883548333611	0.9057566466267873
0.8756796508399999	0.9240452931297617
0.925624571698	0.9765902740139542
0.908384783729	0.9060619912793862
0.929763294699	0.9329917071548982
1.0019675234299998	1.247726562071836
0.9829431089655026	0.9332938608807742
0.900849632761	0.9342281094142746
0.868340236791	0.9330495034805595
0.947187611798	0.8979984027168445
0.8927993803509999	0.9347131422546121
0.823170281848	0.9098779621612142
0.953123111735	0.9287262321191143
0.919838325327	0.8974463607023131
0.890336265875	0.9107318308059592
0.886548608574	0.8940670854291484
0.8878257123019999	0.9081267402080216
0.984073386223	0.9106253946305968
0.8875028552650001	0.8977337750654193
0.918175353907	0.932553702595223
0.9132500389600452	0.9608881893693345
0.950440707754	0.9346615680323085
0.921025115537	0.9338130763069701
1.0098970669	1.0186042911636257
0.909664236727	0.9336756652874741
0.911195067368538	0.930964609737303
0.914171146437	0.8949989044336697
1.01384976713	0.9267935784068275
0.859785327647	0.9004791220941069
0.8057716199059214	0.9197611520785084
0.8712965312459999	0.9078452356918659
0.966113936216	0.9355665296038445
0.89668370381	0.9364847120637184
0.893342340415	0.9465644236642023
0.8781233891366409	0.9127661905394732
0.9626064158434428	0.9296006254548143
0.8579669266968504	0.8793364983384869
0.989115869034	0.9695164173207728
0.843165841177	0.9011475830150358
0.8956490869228898	0.9550345838133493
0.927271482809	0.9072262868892872
0.977106741563	0.9631195245220252
0.954853685429	0.8988917598702849
0.946014395674	0.9025634360749777
0.916336317531	0.9356941486762261
0.880253172720664	0.8863418265822414
0.890757424069	0.903329405924511
0.925706661599	0.8996739918501526
0.9374457931258278	0.8949445862100552
0.949671465236	0.8964102644084813
1.0194115352200002	1.0472322167800692
0.931003690269	0.9333034139416553
0.925465332109	0.9334139965267948
0.9402560404727854	0.9475097389721338
0.886108641155	0.9040935331480763
0.884244694857	0.9122333807999233
0.935275141305	0.9116851445526496
0.957299910906	0.9170733191592728
0.923692231833	0.9300244900898551
0.8969074584458941	0.9010664138059198
0.912056442166	0.9288717328670066
0.946649294404	0.939163704101935
0.8807035532354923	0.9012715091371767
0.8957572113600001	0.9158549218407966
0.8741464258979454	0.903617051847288
0.960805921386	0.9309753509203058
0.8889257153602839	0.9033577843632357
1.0234250545	1.2406923060006252
0.960059677462	1.121150969739386
0.959236375247	0.9213381380738501
0.891395323905	0.9092344471360737
0.8649870546146137	0.9366154619934289
0.8990952507100001	0.9294742079381987
0.961639990629	0.9311102401539857
0.8833895371304363	0.9012163181200522
0.9092042507356228	0.902464811387879
0.8561486998465853	0.9026776655636383
0.934571139006	0.9084397416523023
0.8479854559819999	0.9325807951388352
0.837788076205	0.9417650583867578
0.9032551227002288	0.930353501654914
0.921296582162	0.8947248409557076
0.8771337271782254	0.9056013805422468
0.8763737280589999	0.8737323572052756
0.93513816843	0.9277879108545303
0.8954651274092112	1.0639741401566403
0.91297524863	0.8939785644037687
0.8719357325178306	1.0499727582086553
0.8649197602951748	0.9101940398286787
0.9158832899786477	0.9044170780086622
0.8722322527673185	0.9113213528500701
0.917842694562	0.9028401522966358
0.99521360839	1.0064737958966037
0.878767709251	0.9122297094978804
0.924991507279	0.9420331875901988
0.92011312253	0.9011568069955892
0.947767663264	0.9326522385959868
0.871633707	0.932198062331381
0.8970420137200001	0.8997936472666105
0.906027417892	0.9290740528911583
0.8949111390234181	0.9282058337712148
0.981674560411	0.9320644293030692
1.68047290693	1.409200526617733
1.9604431782	1.8304636839683408
1.36108519125	1.2820245508046266
1.46635630412	1.469540208386712
1.5593723146399998	1.6039028069262844
1.0915558209	0.933797444723399
1.09922238111	1.2019384526342833
1.8853948285	1.4766092397059052
1.61426951845	1.5869029013606095
1.11928673518	1.072021011019965
1.57811668436	1.3439607227365997
1.05869883682	0.9344795490145391
1.42960785376	1.3182245237384913
1.04282416328	0.9827269275422102
1.63273947457	1.4183452141618706
1.081240191128595	1.1372603955454559
1.5976425388	1.5857598558380623
1.37731576722	1.4852282962478693
1.15027660228	1.089488982138728
1.81589222441	1.6341770842331615
1.2416021105771045	1.3021375731884475
1.2350035988439856	1.357888987040529
1.4045975304446772	1.5384850703354058
1.7799998448599996	1.5824022157820858
1.6356796772100002	1.6797907096381113
1.18578370666	1.062441299016335
1.3158944579799998	1.4530320959990228
1.2956018478	1.3847251517133161
1.3846291493399998	1.609033299532877
1.7067003727	1.8375664701841552
1.20400863144	1.2369598859666942
1.44706966569	1.0806010257246128
1.045092406614156	0.9619554206219333
1.18257678945	1.304040522627661
2.06474314767	1.569016922144168
1.67067127463	1.2186942794328843
1.3662754742899998	1.2384918330986654
1.67173087289	1.5996644060852707
1.6213303177899998	1.617705234288409
1.56170692364	1.6055784075754198
1.50368696396	1.480640220069967
1.62710690898	1.5921859367511662
1.7520964148700002	1.534481906115423
1.5974290911500002	1.4662894524235295
1.17093934814	1.2316115440897522
1.06246827025	1.097226320592517
1.18723825277	1.159573615509004
1.6076912861	1.54205755718892
1.44425370524	1.37988575037848
1.55383043795	1.5629499899266637
1.7773353394	1.7702018178368994
1.55226300069	1.3712757935711588
1.4765584806299998	1.3800344544398377
1.92219796148	1.5592784778595163
1.42490778415	1.4243926304791557
1.83871702938	1.6438677503872468
1.0685781769	1.0779037048888456
1.34153700499	1.5517239990815899
1.26002288145	1.4520105796978007
1.17053878046	1.2410384041420037
1.3940266611039231	1.669723750435486
1.71283755211	1.8045100290819451
1.8514905501400003	1.523588572919949
1.39860067722	1.593263242401698
1.1399457162	1.1710577020124417
1.51234099657	1.549602681281634
1.53158900649	1.553946340451688
